# Supplementary material for: Survival of Escherichia coli O157 in autoclaved and natural sandy soil mesocosms
Source: PLoS One. 2020 Jun 11;15(6):e0234562. doi: 10.1371/journal.pone.0234562 (PMC7289397; doi:10.1371/journal.pone.0234562)
Supplement: S1 Table — (XLSX) [file pone.0234562.s001.xlsx]

## Sheet: Sheet3
Sample ID code: Treatment_Day_Temperature_Strain; "Auto_0_30_1" = Autoclaved_Day 0_30ºC_Strain 1
Strain ID: 1 = 6DL-17; 5 = 5DOE-2; 9 = 9OLM-10; NC = no E. coli O157 added
Numeric values represent proportion of the total population (1.0) with a given taxonomy by 16S sequencing analysis
Sample ID	Auto_0_30_1	Auto_0_30_5	Auto_0_30_9	Nat_0_30_1	Nat_0_30_5	Nat_0_30_9	Auto_0_15_1	Auto_0_15_5	Auto_0_15_9	Nat_0_15_1	Nat_0_15_5	Nat_0_15_9	Auto_0_30_NC	Nat_0_30_NC	Auto_0_15_NC	Nat_0_15_NC	Auto_7_30_1	Auto_7_30_5	Auto_7_30_9	Nat_7_30_1	Nat_7_30_5	Auto_7_15_1	Auto_7_15_5	Auto_7_15_9	Nat_7_15_1	Nat_7_15_5	Nat_7_15_9	Auto_7_30_NC	Nat_7_30_NC	Auto_7_15_NC	Nat_7_15_NC	Auto_14_30_1	Auto_14_30_5	Auto_14_30_9	Nat_14_30_1	Nat_14_30_5	Nat_14_30_9	Auto_14_15_1	Auto_14_15_5	Auto_14_15_9	Nat_14_15_1	Nat_14_15_5	Nat_14_15_9	Auto_14_30_NC	Nat_14_30_NC	Auto_14_15_NC	Nat_14_15_NC	Auto_28_30_1	Auto_28_30_5
#OTU ID	KM2486	KM2487	KM2488	KM2489	KM2490	KM2491	KM2492	KM2493	KM2494	KM2495	KM2496	KM2497	KM2498	KM2499	KM2500	KM2501	KM2502	KM2503	KM2504	KM2505	KM2506	KM2508	KM2509	KM2510	KM2511	KM2512	KM2513	KM2514	KM2515	KM2516	KM2517	KM2518	KM2519	KM2520	KM2521	KM2522	KM2523	KM2524	KM2525	KM2526	KM2527	KM2528	KM2529	KM2530	KM2531	KM2532	KM2533	KM2534	KM2535
Unassigned;Other;Other;Other;Other;Other	0	0	0	0.0131829	0.0151938	0.0109857	0	0	0	0.0140766	0.0117305	0.0139649	0	0.0143001	0	0.0166089	0.020966	0.0214129	0.00219715	0.0183965	0.0169441	0	3.72398e-05	3.72398e-05	0.0153428	0.0164227	0.0161621	0.0360481	0.0169441	7.44796e-05	0.0132201	0.00852791	0.0151566	0.0171675	0.0246527	0.0227163	0.0219342	3.72398e-05	0	0	0.0176144	0.0180613	0.0184709	0.0519123	0.0239079	0	0.0167951	0.00353778	0.00603285
k__Archaea;p__Crenarchaeota;c__MBGA;o__NRP-J;f__;g__	0	0	0	0	0	0	0	0	0	0	0	0	0	0	0	0	0	0	0	0	0	0	0	0	0	3.72398e-05	0	0	0	0	0	0	0	0	0	0	0	0	0	0	0	0	3.72398e-05	0	0	0	0	0	0
k__Archaea;p__Crenarchaeota;c__Thaumarchaeota;o__Cenarchaeales;f__Cenarchaeaceae;g__	0	0	0	0.000186199	0	0	0	0	0	0	3.72398e-05	3.72398e-05	0	7.44796e-05	0	0	0	0	0	0	0	0	0	0	3.72398e-05	3.72398e-05	0	0	0	0	0	0	0	0	0	0	0	0	0	0	3.72398e-05	0	3.72398e-05	0	3.72398e-05	0	0	0	0
k__Archaea;p__Crenarchaeota;c__Thaumarchaeota;o__Nitrososphaerales;f__Nitrososphaeraceae;g__Candidatus Nitrososphaera	0	0	0	0.0325476	0.0372398	0.0326965	0	0	0	0.043794	0.047518	0.0377984	0	0.0424161	3.72398e-05	0.0262913	0	0	0	0.0443526	0.0385804	0	0	0	0.0341116	0.0312442	0.027185	0	0.0333296	3.72398e-05	0.0352661	7.44796e-05	0	0	0.0307228	0.0268871	0.0345958	0	0	0	0.0380963	0.0367929	0.0385059	0	0.0307601	0	0.0294939	3.72398e-05	0
k__Archaea;p__Euryarchaeota;c__Methanobacteria;o__Methanobacteriales;f__Methanobacteriaceae;g__Methanobrevibacter	0	0	0	0	0	0	0	0	0	0	0	0	0	0	0	0	0	0	0	0	0	0	0	0	0	0	0	0	0	0	0	0	0	0	0	0	0	0	0	0	0	0	0	0	0	0	0	0	0
k__Archaea;p__Euryarchaeota;c__Methanobacteria;o__Methanobacteriales;f__Methanobacteriaceae;g__Methanosphaera	0	0	0	0	0	0	0	0	0	0	0	0	0	0	0	0	0	0	0	0	0	0	0	0	0	0	0	0	0	0	0	0	0	0	0	0	0	0	0	0	0	0	0	0	0	0	0	0	0
k__Archaea;p__Euryarchaeota;c__Methanomicrobia;o__Methanomicrobiales;f__Methanocorpusculaceae;g__Methanocorpusculum	0	0	0	0	0	0	0	0	0	0	0	0	0	0	0	0	0	0	0	0	0	0	0	0	0	0	0	0	0	0	0	0	0	0	0	0	0	0	0	0	0	0	0	0	0	0	0	0	0
k__Archaea;p__Euryarchaeota;c__Thermoplasmata;o__E2;f__;g__	0	0	0	0.00145235	0.00115443	0.000856515	0	0	0	0.000782036	0.000707556	0.000968234	0	0.00141511	0	0.00171303	0	0	0	0.0104271	0.00793207	0	0	0	0.00182475	0.00163855	0.00260679	0	0.0107251	0	0.0027185	0	0	0	0.0115816	0.00752244	0.00927271	0	0	0	0.00342606	0.00409638	0.00230887	0	0.00919823	0	0.00372398	0	0
k__Archaea;p__[Parvarchaeota];c__[Parvarchaea];o__YLA114;f__;g__	0	0	0	0.000111719	3.72398e-05	3.72398e-05	0	0	0	0.000111719	0.000260679	0	0	0.000186199	0	3.72398e-05	0	0	0	0.000372398	0.000297918	0	0	0	0.000111719	3.72398e-05	0	0	0.000186199	0	7.44796e-05	0	0	0	0.000297918	0.000186199	0.000633076	0	0	0	3.72398e-05	0.000186199	0.000111719	0	0.000186199	0	0	0	0
k__Bacteria;Other;Other;Other;Other;Other	0	0	0	0	0	0	0	0	0	0	0	0	0	0	0	0	0	3.72398e-05	0	0	0	0	0	0	0	0	0	0	0	0	0	0	0	0	0	0	0	0	0	0	0	0	0	0	0	0	0	0	0
k__Bacteria;p__;c__;o__;f__;g__	0	0	0	0.000558597	0.000372398	0.000186199	0	0	0	0.000484117	0.000372398	0.000409638	0	0.000558597	0	0.000484117	0	0	0	0.000893755	0.000484117	0	0	0	0.000558597	0.000856515	0.000633076	0	0.000744796	0	0.000670316	0	0	0	0.000893755	0.000930995	0.000968234	0	0	0	0.000782036	0.000372398	0.000484117	0	0.000856515	0	0.000893755	0	0
k__Bacteria;p__AD3;c__ABS-6;o__;f__;g__	0	0	0	0.000633076	0.000819275	0.000409638	0	0	0	0.000521357	0.000893755	0.000633076	0	0.000968234	0	0.000670316	0	0	0	0.000856515	0.000707556	0	0	0	0.000856515	0.000744796	0.000521357	0	0.000372398	0	0.000782036	0	0	0	0.000595837	0.000633076	0.000558597	0	0	0	0.000819275	0.000670316	0.000670316	0	0.000595837	0	0.000744796	0	0
k__Bacteria;p__AD3;c__JG37-AG-4;o__;f__;g__	0	0	0	0.000409638	0.000782036	0.000558597	0	0	0	0.000409638	0.000633076	0.000707556	0	0.000856515	0	0.000409638	0	0	0	0.000446877	0.000372398	0	0	0	0.000521357	0.000484117	0.000484117	0	0.000409638	0	0.000335158	0	0	0	0.000707556	0.000521357	0.000633076	0	0	0	0.000223439	0.000521357	0.000744796	0	0.000335158	0	0.000633076	0	0
k__Bacteria;p__Acidobacteria;c__;o__;f__;g__	0	0	0	0	0	0	0	0	0	0	0	3.72398e-05	0	3.72398e-05	0	3.72398e-05	0	0	0	0	3.72398e-05	0	0	0	3.72398e-05	0	0	0	7.44796e-05	0	7.44796e-05	0	0	0	0	7.44796e-05	0	0	0	0	0	0	0	0	3.72398e-05	0	0	0	0
k__Bacteria;p__Acidobacteria;c__AT-s54;o__;f__;g__	0	0	0	0	0	0	0	0	0	0	0	0	0	0	0	0	0	0	0	0	0	0	0	0	0	0	0	0	0	0	3.72398e-05	0	0	0	0	3.72398e-05	0	0	0	0	3.72398e-05	3.72398e-05	0	0	0	0	3.72398e-05	0	0
k__Bacteria;p__Acidobacteria;c__Acidobacteria-5;o__;f__;g__	0	0	0	0.000707556	0.000633076	0.000633076	0	0	0	0.000707556	0.000558597	0.000633076	0	0.000521357	0	0.000819275	0	0	0	0.000930995	0.000856515	0	0	0	0.000558597	0.000446877	0.00111719	0	0.000893755	0	0.00100547	0	0	0	0.000819275	0.00111719	0.00104271	0	0	0	0.000707556	0.000595837	0.000409638	0	0.00126615	0	0.000893755	0	0
k__Bacteria;p__Acidobacteria;c__Acidobacteria-6;o__CCU21;f__;g__	0	0	0	0.00335158	0.00539977	0.00316538	0	0	0	0.00320262	0.00320262	0.00398466	3.72398e-05	0.00722452	0	0.00726176	0	0	0	0.00551149	0.00480393	0	0	0	0.00808103	0.0061818	0.007299	3.72398e-05	0.00837895	0	0.00688936	0	0	0	0.00700108	0.00759692	0.0071128	0	0	0	0.00778312	0.00770864	0.00752244	0	0.00633076	0	0.00580941	3.72398e-05	0
k__Bacteria;p__Acidobacteria;c__Acidobacteria-6;o__iii1-15;Other;Other	0	0	0	0.00130339	0.00193647	0.00100547	0	0	0	0.000930995	0.00122891	0.00141511	0	0.00182475	0	0.00130339	0	0	0	0.00189923	0.00148959	0	0	0	0.00245783	0.00178751	0.00182475	0	0.00171303	0	0.00134063	0	0	0	0.00204819	0.00223439	0.00320262	0	0	0	0.00175027	0.00156407	0.00163855	0	0.00238335	0	0.00245783	0	0
k__Bacteria;p__Acidobacteria;c__Acidobacteria-6;o__iii1-15;f__;g__	0	3.72398e-05	0	0.0974193	0.108182	0.0635683	7.44796e-05	0.000111719	0.000148959	0.0741817	0.0921312	0.0877742	7.44796e-05	0.105798	3.72398e-05	0.111384	0	0	0	0.088519	0.0936581	0	0	0	0.109448	0.117268	0.112166	0.000148959	0.11373	0.000223439	0.10941	0.000111719	0.000111719	0.000148959	0.10159	0.105351	0.0972331	3.72398e-05	0	3.72398e-05	0.08837	0.0883328	0.0824861	0	0.0797676	0.000260679	0.0917216	0.00863963	0.0030909
k__Bacteria;p__Acidobacteria;c__Acidobacteria-6;o__iii1-15;f__RB40;g__	0	0	0	0.00227163	0.00204819	0.00115443	0	0	0	0.00253231	0.00212267	0.00234611	0	0.00312814	0	0.00279298	3.72398e-05	0	0	0.00350054	0.00316538	0	0	0	0.00279298	0.00204819	0.00283022	0	0.00275574	0	0.00283022	0	0	0	0.00372398	0.00320262	0.00342606	0	0	0	0.00178751	0.00215991	0.00249507	0	0.00264402	0	0.00204819	0	0
k__Bacteria;p__Acidobacteria;c__Acidobacteria-6;o__iii1-15;f__mb2424;g__	0	3.72398e-05	0	0.0116188	0.0122147	0.00681488	0	0	0	0.00826723	0.00953339	0.0113581	0	0.0109113	0	0.0103154	0	0	0	0.00815551	0.0074852	0	0	0	0.0137042	0.0157152	0.013518	0	0.0101665	0	0.0113581	0	0.00115443	3.72398e-05	0.00834171	0.00811827	0.00793207	0	0	3.72398e-05	0.00901203	0.0115816	0.0117305	0	0.00700108	0	0.0126615	0.0131829	0.00741072
k__Bacteria;p__Acidobacteria;c__Acidobacteriia;o__Acidobacteriales;f__;g__	0	0	0	0	0	3.72398e-05	0	0	0	0	0	0	0	3.72398e-05	0	0	0	0	0	0	0	0	0	0	0	0	0	0	0	0	0	0	0	0	0	0	0	0	0	0	0	0	0	0	0	0	0	0	0
k__Bacteria;p__Acidobacteria;c__Acidobacteriia;o__Acidobacteriales;f__Acidobacteriaceae;g__Edaphobacter	0	0	0	0	0	0	0	0	0	7.44796e-05	3.72398e-05	0	0	0	0	0	0	0	0	0	0	0	0	0	0	0	3.72398e-05	0	0	0	3.72398e-05	0	0	0	3.72398e-05	0	0	0	0	0	0	0	0	0	0	0	0	0	0
k__Bacteria;p__Acidobacteria;c__Acidobacteriia;o__Acidobacteriales;f__Koribacteraceae;g__	0	0	0	0.00227163	0.00182475	0.00137787	0	0	0	0.00152683	0.00234611	0.00201095	0	0.00234611	3.72398e-05	0.00223439	0	0	0	0.00163855	0.00189923	0	0	0	0.00189923	0.00175027	0.00171303	0	0.00163855	0	0.00186199	0	0	0	0.00171303	0.00264402	0.00182475	0	0	0	0.00141511	0.00186199	0.00182475	0	0.00204819	0	0.00204819	0	0
k__Bacteria;p__Acidobacteria;c__Acidobacteriia;o__Acidobacteriales;f__Koribacteraceae;g__Candidatus Koribacter	0	0	0	0.000819275	0.000670316	0.000782036	0	0	0	0.00107995	0.000633076	0.000595837	0	0.000558597	0	0.000558597	0	0	0	0.00107995	0.000707556	0	0	0	0.000670316	0.000670316	0.000521357	0	0.000819275	0	0.000484117	0	0	0	0.000930995	0.000968234	0.000930995	0	0	0	0.000558597	0.000670316	0.000670316	0	0.00107995	0	0.000633076	0	0
k__Bacteria;p__Acidobacteria;c__BPC102;o__;f__;g__	0	0	0	0	0	0	0	0	0	0	0	0	0	0	0	0	0	0	0	0	0	0	0	0	7.44796e-05	0	0	0	0	0	0	0	0	0	0	0	0	0	0	0	0	0	0	0	0	0	0	0	0
k__Bacteria;p__Acidobacteria;c__BPC102;o__MVS-40;f__;g__	0	0	0	0.000297918	0.000186199	3.72398e-05	0	0	0	0.000260679	0.000223439	0.000148959	0	0.000186199	0	0.000186199	0	0	0	0.000186199	0.000186199	0	0	0	0.000148959	0.000335158	7.44796e-05	0	0.000409638	0	0.000297918	0	0	0	0.000372398	0.000186199	7.44796e-05	0	0	0	0.000148959	0.000297918	0	0	0.000521357	0	0.000223439	0	0
k__Bacteria;p__Acidobacteria;c__DA052;o__Ellin6513;f__;g__	0	0	0	0.000223439	0.000446877	0.000260679	0	0	0	0.000223439	0.000297918	0.000595837	0	0.000260679	0	0.000372398	0	0	0	0.000335158	0.000335158	0	0	0	0.000372398	0.000223439	0.000111719	0	7.44796e-05	0	0.000297918	0	0	0	0.000148959	7.44796e-05	0.000372398	0	0	0	0.000335158	0.000409638	0.000223439	0	0.000335158	0	0.000595837	0	0
k__Bacteria;p__Acidobacteria;c__EC1113;o__;f__;g__	0	0	0	0.000372398	0.000260679	0.000297918	0	0	0	0.000521357	0.000335158	0.000558597	0	0.000372398	0	0.000409638	0	0	0	0.000670316	0.000707556	0	0	0	0.000409638	0.000409638	0.000409638	0	0.000633076	0	0.000335158	0	0	0	0.000893755	0.000633076	0.000446877	0	0	0	0.000484117	0.000297918	0.000409638	0	0.000670316	0	0.000297918	0	0
k__Bacteria;p__Acidobacteria;c__PAUC37f;o__;f__;g__	0	0	0	0.000223439	0.000223439	0.000186199	0	0	0	7.44796e-05	0.000186199	0.000111719	0	0.000186199	0	0.000335158	0	0	0	0.000111719	7.44796e-05	0	0	0	0.000111719	0.000148959	0.000297918	0	0.000111719	0	7.44796e-05	0	0	0	0.000297918	0.000223439	0.000186199	0	0	0	7.44796e-05	3.72398e-05	3.72398e-05	0	0.000148959	0	3.72398e-05	0	0
k__Bacteria;p__Acidobacteria;c__RB25;o__;f__;g__	0	0	0	0	3.72398e-05	0	0	0	0	3.72398e-05	0	0	0	3.72398e-05	0	0	0	0	0	0	0	0	0	0	3.72398e-05	3.72398e-05	0	0	3.72398e-05	0	0	0	0	0	0	0	3.72398e-05	0	0	0	3.72398e-05	0.000111719	7.44796e-05	0	0	0	0.000111719	0	0
k__Bacteria;p__Acidobacteria;c__S035;o__;f__;g__	0	0	0	0.00592113	0.00506461	0.00335158	0	0	0	0.00387294	0.00547425	0.00439429	0	0.00491565	0	0.00487841	0	0	0	0.00376122	0.0038357	0	0	0	0.00543701	0.00446877	0.00525081	0	0.00599561	3.72398e-05	0.00580941	0	0	0	0.00502737	0.00621904	0.00547425	0	0	0	0.00532529	0.00577217	0.00700108	0	0.00510185	0	0.00454325	0	0
k__Bacteria;p__Acidobacteria;c__Solibacteres;o__Solibacterales;Other;Other	0	0	0	0	0	0	0	0	0	3.72398e-05	0	3.72398e-05	0	0	0	0	0	0	0	3.72398e-05	0	0	0	0	3.72398e-05	0	0	0	0	0	0	0	0	0	0	0	7.44796e-05	0	0	0	3.72398e-05	0	0	0	0	0	0	0	0
k__Bacteria;p__Acidobacteria;c__Solibacteres;o__Solibacterales;f__;g__	0	0	0	0.00256955	0.00275574	0.00163855	0	0	0	0.00268126	0.00297918	0.00249507	0	0.00230887	0	0.00286746	0	0	0	0.0029047	0.00305366	0	0	0	0.00312814	0.00268126	0.0034633	0	0.00342606	0	0.00283022	0	0	0	0.00238335	0.00249507	0.00260679	0	0	0	0.00227163	0.00268126	0.00208543	0	0.00230887	0	0.00294194	0	0
k__Bacteria;p__Acidobacteria;c__Solibacteres;o__Solibacterales;f__PAUC26f;g__	0	0	0	3.72398e-05	0	0	0	0	0	3.72398e-05	3.72398e-05	0	0	0	0	3.72398e-05	0	0	0	0	0	0	0	0	0	0	0	0	0	0	0	0	0	0	3.72398e-05	0	3.72398e-05	0	0	0	0	0	0	0	0	0	0	0	0
k__Bacteria;p__Acidobacteria;c__Solibacteres;o__Solibacterales;f__Solibacteraceae;g__	0	0	0	0.000260679	0.000297918	0.000186199	0	0	0	7.44796e-05	0.000633076	0.000111719	0	0.000148959	0	0.000335158	0	0	0	0.000297918	0.000111719	0	0	0	0.000186199	0.000111719	0.000335158	0	3.72398e-05	0	0.000297918	0	0	0	0.000260679	0.000223439	0.000297918	0	0	0	0.000260679	0.000223439	0.000260679	0	0.000148959	0	0.000223439	0	0
k__Bacteria;p__Acidobacteria;c__Solibacteres;o__Solibacterales;f__Solibacteraceae;g__Candidatus Solibacter	0	0	0	0.00134063	0.000856515	0.000558597	0	0	0	0.00104271	0.00141511	0.000558597	0	0.000968234	0.000111719	0.000968234	0	0	0	0.00122891	0.00130339	0	0	0	0.00175027	0.000819275	0.00167579	0	0.00126615	0	0.00134063	0	0	0	0.00186199	0.00141511	0.00111719	0	0	0	0.00100547	0.00137787	0.000819275	0	0.000819275	3.72398e-05	0.00119167	0	0
k__Bacteria;p__Acidobacteria;c__Solibacteres;o__Solibacterales;f__[Bryobacteraceae];g__	0	0	0	0	0	0	0	0	0	0	3.72398e-05	0	0	0	0	0	0	0	0	0	0	0	0	0	0	0	0	0	0	0	0	0	0	0	0	0	3.72398e-05	0	0	0	3.72398e-05	0	0	0	0	0	0	0	0
k__Bacteria;p__Acidobacteria;c__Sva0725;o__Sva0725;f__;g__	0	0	0	0.00175027	0.00230887	0.00137787	0	0	0	0.00264402	0.00208543	0.00193647	0	0.00268126	0	0.00625628	0	0	0	0.00152683	0.00215991	0	0	0	0.00208543	0.00201095	0.00219715	0	0.00264402	0	0.00320262	0	0	0	0.00160131	0.00249507	0.00107995	0	0	0	0.00357502	0.00175027	0.00305366	0	0.00186199	0	0.00323986	0	0
k__Bacteria;p__Acidobacteria;c__TM1;o__;f__;g__	0	0	0	7.44796e-05	0	0	0	0	0	0	0	0	0	3.72398e-05	0	0	0	0	0	0	0	0	0	0	3.72398e-05	0	7.44796e-05	0	0	0	0	0	0	0	0	0	0	0	0	0	3.72398e-05	0	0	0	0	0	3.72398e-05	0	0
k__Bacteria;p__Acidobacteria;c__[Chloracidobacteria];o__;f__;g__	0	0	0	7.44796e-05	7.44796e-05	0	0	0	0	0.000186199	0.000111719	0	0	7.44796e-05	0	7.44796e-05	0	0	0	3.72398e-05	0.000260679	0	0	0	7.44796e-05	7.44796e-05	3.72398e-05	0	0	0	0	0	0	0	0.000260679	0.000186199	0.000111719	0	0	0	0	3.72398e-05	0.000111719	0	7.44796e-05	0	0	0	0
k__Bacteria;p__Acidobacteria;c__[Chloracidobacteria];o__11-24;f__;g__	0	0	0	0.0061818	0.00681488	0.00398466	0	0	0	0.00513909	0.00569769	0.00547425	0	0.00487841	0	0.00629352	0	0	0	0.00547425	0.00633076	0	0	0	0.00715004	0.00625628	0.00688936	3.72398e-05	0.00830447	0	0.00610733	0	0	0	0.00640524	0.00700108	0.00536253	0	0	0	0.00610733	0.00539977	0.00614456	0	0.0040219	0	0.00517633	0	0
k__Bacteria;p__Acidobacteria;c__[Chloracidobacteria];o__DS-100;f__;g__	0	0	0	0.00577217	0.00435706	0.0027185	0	0	3.72398e-05	0.0042081	0.00461773	0.00379846	0	0.0065542	0	0.00733624	0	0	0	0.0061818	0.0100547	0	0	0	0.0067404	0.00715004	0.00837895	0	0.00811827	3.72398e-05	0.00912375	0	0	0	0.0076714	0.00722452	0.00733624	0	0	0	0.00860239	0.00495289	0.00681488	0	0.0065542	0	0.00770864	0	0
k__Bacteria;p__Acidobacteria;c__[Chloracidobacteria];o__Ellin7246;f__;g__	0	0	0	3.72398e-05	0	3.72398e-05	0	0	0	0	0	0	0	3.72398e-05	0	3.72398e-05	0	0	0	0	0	0	0	0	0	0	0	0	0	0	0	0	0	0	0	0	0	0	0	0	0	0	0	0	0	0	0	0	0
k__Bacteria;p__Acidobacteria;c__[Chloracidobacteria];o__PK29;f__;g__	0	3.72398e-05	0	0.00569769	0.00633076	0.00338882	0	0	0	0.00577217	0.00539977	0.00640524	0	0.00521357	0	0.00633076	0	0	0	0.00607009	0.00495289	0	0	0	0.00666592	0.00715004	0.00644248	0	0.00647972	0	0.00718728	0	0	0	0.00584665	0.00752244	0.00804379	0	0	0	0.00629352	0.00621904	0.00688936	0	0.00469221	0	0.00629352	0	0
k__Bacteria;p__Acidobacteria;c__[Chloracidobacteria];o__RB41;f__;g__	0	0	0	0.0178006	0.0172793	0.0128105	0	0	0	0.0161621	0.0162738	0.0141139	0	0.0158641	0	0.0133318	0	0	0	0.0226418	0.0225673	0	0	0	0.0205191	0.0215991	0.0215618	0.000186199	0.0254348	3.72398e-05	0.0193274	3.72398e-05	3.72398e-05	0	0.019253	0.0194764	0.0172048	0	0	0	0.0179496	0.0198116	0.0201467	3.72398e-05	0.0149704	0	0.0156407	0	0
k__Bacteria;p__Acidobacteria;c__[Chloracidobacteria];o__RB41;f__Ellin6075;g__	0	0	0	0.0225301	0.0225301	0.0150821	0	0	3.72398e-05	0.0154545	0.0177261	0.0167207	0	0.0182103	7.44796e-05	0.0179868	0	0	0	0.0227163	0.0193274	0	7.44796e-05	3.72398e-05	0.0308718	0.0284512	0.0316538	3.72398e-05	0.029345	3.72398e-05	0.022679	0	0	0	0.0169441	0.0168324	0.0160876	0	0	3.72398e-05	0.0283022	0.0235355	0.0247645	0	0.0104271	0	0.0188806	0	0
k__Bacteria;p__Acidobacteria;c__iii1-8;o__;f__;g__	0	0	0	0	0	0	0	0	0	3.72398e-05	0	0	0	0	0	0	0	0	0	0.000223439	0.000111719	0	0	0	0.000111719	0	3.72398e-05	0	0.000111719	0	7.44796e-05	0	0	0	0.000186199	0.000111719	0.000148959	0	0	0	7.44796e-05	3.72398e-05	0	0	0.000148959	0	0	0	0
k__Bacteria;p__Acidobacteria;c__iii1-8;o__32-20;f__;g__	0	0	0	0.00182475	0.00171303	0.00175027	0	0	0	0.00115443	0.00175027	0.00163855	0	0.00178751	0	0.00245783	0	0	0	0.00223439	0.00227163	0	0	0	0.0029047	0.00227163	0.00215991	0	0.0032771	0	0.00301642	0	0	0	0.00264402	0.0030909	0.00227163	0	0	0	0.0029047	0.00331434	0.00297918	0	0.0038357	0	0.00312814	0	0
k__Bacteria;p__Acidobacteria;c__iii1-8;o__DS-18;f__;g__	0	0	0	0.0078576	0.00770864	0.00528805	0	0	0	0.00554873	0.00644248	0.00558597	0	0.00703832	0	0.00517633	0	0	0	0.00849067	0.00849067	0	0	0	0.00916099	0.00886307	0.00971958	3.72398e-05	0.0118795	0	0.00826723	0	0	0	0.0112837	0.00845343	0.00849067	0	0	0	0.00796931	0.00826723	0.00822999	0	0.00811827	0	0.00666592	0	0
k__Bacteria;p__Acidobacteria;c__iii1-8;o__SJA-36;f__;g__	0	0	0	3.72398e-05	0	0	0	0	0	0	0	0	0	0	0	0	0	0	0	0	3.72398e-05	0	0	0	0	0	0	0	0	0	0	0	0	0	0	0	0	0	0	0	0	0	0	0	0	0	0	0	0
k__Bacteria;p__Actinobacteria;c__Acidimicrobiia;o__Acidimicrobiales;Other;Other	0	0	0	0	0	0	0	0	0	3.72398e-05	0	0	0	3.72398e-05	0	3.72398e-05	0	0	0	0	0	0	0	0	3.72398e-05	0	3.72398e-05	0	0.000148959	0	0	0	0	0	7.44796e-05	0	0	0	0	0	3.72398e-05	0	3.72398e-05	0	3.72398e-05	0	3.72398e-05	0	0
k__Bacteria;p__Actinobacteria;c__Acidimicrobiia;o__Acidimicrobiales;f__;g__	0	0	0	0.00379846	0.00558597	0.0036495	0	0	0	0.00543701	0.00424534	0.00525081	0	0.00569769	0	0.00554873	0	0	0	0.006368	0.00718728	0	0	0	0.00536253	0.00577217	0.00603285	0	0.00770864	0	0.00569769	0.000409638	0.000111719	0	0.00796931	0.00484117	0.00577217	0	0	0	0.0061818	0.00588389	0.00577217	0	0.00755968	0	0.00558597	0.000819275	0.000558597
k__Bacteria;p__Actinobacteria;c__Acidimicrobiia;o__Acidimicrobiales;f__AKIW874;g__	0	0	0	7.44796e-05	0.000148959	0.000148959	0	0	0	0.000223439	0.000111719	7.44796e-05	0	0.000148959	0	0.000148959	0	0	0	0.000111719	0.000223439	0	0	0	0.000372398	0.000223439	0.000223439	0	0.000372398	0	0.000148959	0	0	0	0.000335158	0.000223439	0.000111719	0	0	0	0.000297918	0.000186199	7.44796e-05	0	0.000186199	0	0.000186199	0	0
k__Bacteria;p__Actinobacteria;c__Acidimicrobiia;o__Acidimicrobiales;f__C111;g__	0	0	0	0.000260679	0.000707556	0.000633076	0	0	0	0.000819275	0.000633076	0.000744796	0	0.000782036	0	0.00152683	0	0	0	0.000893755	0.000856515	0	0	0	0.000782036	0.00111719	0.00104271	0	0.000484117	0	0.000595837	0	0.000111719	0	0.000558597	0.000893755	0.00115443	0	0	0	0.00145235	0.000893755	0.000968234	0	0.00122891	0	0.00111719	0	3.72398e-05
k__Bacteria;p__Actinobacteria;c__Acidimicrobiia;o__Acidimicrobiales;f__EB1017;g__	0	0	0	0.00156407	0.00245783	0.00178751	0	0	0	0.00297918	0.00175027	0.00238335	0	0.00249507	0	0.00320262	0	0	0	0.00249507	0.00283022	0	0	0	0.00223439	0.00193647	0.00189923	0	0.00238335	0	0.00227163	0	0	0	0.00186199	0.00163855	0.00283022	0	0	0	0.00275574	0.00193647	0.00234611	0	0.00256955	0	0.00305366	0	0
k__Bacteria;p__Actinobacteria;c__Acidimicrobiia;o__Acidimicrobiales;f__Iamiaceae;g__Iamia	0	0	0	0.000111719	0.000186199	0.000111719	0	0	0	0.000148959	0.000223439	0.000148959	0	0.000297918	0	0.000260679	0	0	0	0.000223439	0.000223439	0	0	0	0.000297918	0.000260679	0.000186199	0	0.000223439	0	7.44796e-05	0	0	0	0.000260679	0.000186199	0.000297918	0	0	0	0.000446877	0.000335158	0.000186199	0	0.000111719	0	0.000558597	0	0
k__Bacteria;p__Actinobacteria;c__Acidimicrobiia;o__Acidimicrobiales;f__JdFBGBact;g__	0	0	0	0	0	0	0	0	0	3.72398e-05	0	0	0	0	0	0	0	0	0	0	0	0	0	0	3.72398e-05	0	0	0	0	0	0	0	0	0	0	0	0	0	0	0	0	0	0	0	0	0	3.72398e-05	0	0
k__Bacteria;p__Actinobacteria;c__Acidimicrobiia;o__Acidimicrobiales;f__Microthrixaceae;g__	0	0	0	3.72398e-05	7.44796e-05	0	0	0	0	0	0	0	0	0.000111719	0	0	0	0	0	0	0	0	0	0	3.72398e-05	7.44796e-05	3.72398e-05	0	0.000111719	0	0.000186199	0	0	0	0	3.72398e-05	7.44796e-05	0	0	0	0	0	7.44796e-05	0	3.72398e-05	0	3.72398e-05	0	0
k__Bacteria;p__Actinobacteria;c__Actinobacteria;o__Actinomycetales;Other;Other	0	0	0	0	0.000186199	0	0	0	0	0.000186199	0.000111719	0.000186199	0	3.72398e-05	0	7.44796e-05	0	0	0	7.44796e-05	0.000223439	0	0	0	0.000186199	3.72398e-05	7.44796e-05	0	3.72398e-05	0	0.000111719	0	0	0	7.44796e-05	0.000111719	7.44796e-05	0	0	0	0.000111719	0.000186199	0.000111719	0	7.44796e-05	0	0.000148959	0	0
k__Bacteria;p__Actinobacteria;c__Actinobacteria;o__Actinomycetales;f__;g__	0	0	0	0.00100547	0.00104271	0.00119167	0	0	0	0.00122891	0.000930995	0.00134063	0	0.00189923	0	0.00186199	0	0	0	0.000893755	0.000782036	0	0	0	0.000968234	0.000782036	0.00111719	0	0.00148959	0	0.00178751	0	0	0	0.000856515	0.00111719	0.00115443	0	0	0	0.00189923	0.00182475	0.00148959	0	0.00160131	0	0.00305366	0	3.72398e-05
k__Bacteria;p__Actinobacteria;c__Actinobacteria;o__Actinomycetales;f__Actinospicaceae;g__	0	0	0	0	0	0	0	0	0	0	0	0	0	0	0	0	0	0	0	0	0	0	0	0	0	0	3.72398e-05	0	0	0	0	0	0	0	0	0	0	0	0	0	0	0	0	0	0	0	0	0	0
k__Bacteria;p__Actinobacteria;c__Actinobacteria;o__Actinomycetales;f__Actinosynnemataceae;Other	0	0	0	0.000372398	0.00122891	0.000260679	0	0	0	0.000856515	0.000446877	0.000484117	0	0.000372398	0	0.000409638	0	0	0	0.000372398	0.000372398	0	0	0	0.000260679	0.000148959	0.000260679	0	0.000595837	0	0.000223439	0	0	0	0.000223439	0.000372398	0.000297918	0	0	0	0.000372398	0.000148959	0.000260679	0	0.000260679	0	0.000372398	0	0
k__Bacteria;p__Actinobacteria;c__Actinobacteria;o__Actinomycetales;f__Actinosynnemataceae;g__	0	0	0	0	0	0	0	0	0	0	0	0	0	0	0	0	0	0	0	0	0	0	0	0	0	0	0	0	0	0	0	0	0	0	3.72398e-05	0	0	0	0	0	0	0	0	0	0	0	0	0	0
k__Bacteria;p__Actinobacteria;c__Actinobacteria;o__Actinomycetales;f__Actinosynnemataceae;g__Kutzneria	0	0	0	0	3.72398e-05	3.72398e-05	0	0	0	0	0	3.72398e-05	0	7.44796e-05	0	0	0	0	0	0	0	0	0	0	3.72398e-05	0	7.44796e-05	0	0	0	0	0	0	0	0	0	3.72398e-05	0	0	0	0	0	0	0	3.72398e-05	0	0	0	0
k__Bacteria;p__Actinobacteria;c__Actinobacteria;o__Actinomycetales;f__Actinosynnemataceae;g__Lentzea	0	0	0	0	3.72398e-05	0	0	0	0	0	3.72398e-05	0	0	0	0	0	0	0	0	0	0	0	0	0	0	3.72398e-05	3.72398e-05	0	0	0	0	0	0	0	0	0	0	0	0	0	0	0	0	0	0	0	0	0	0
k__Bacteria;p__Actinobacteria;c__Actinobacteria;o__Actinomycetales;f__Actinosynnemataceae;g__Saccharothrix	0	0	0	7.44796e-05	0.000111719	0.000148959	0	0	0	7.44796e-05	7.44796e-05	3.72398e-05	0	0.000111719	0	0.000111719	0	0	0	7.44796e-05	0.000148959	0	0	0	3.72398e-05	7.44796e-05	0	0	0	0	0	0	0	0	0	0	3.72398e-05	0	0	0	3.72398e-05	0	3.72398e-05	0	7.44796e-05	0	0.000111719	0	0
k__Bacteria;p__Actinobacteria;c__Actinobacteria;o__Actinomycetales;f__Cellulomonadaceae;Other	0	0	0	3.72398e-05	0	0	0	0	0	0	0	0	0	0	0	0	0	0	0	0	0	0	0	0	0	0	0	0	0	0	0	0	0	0	0	0	0	0	0	0	0	0	3.72398e-05	0	0	0	0	0	0
k__Bacteria;p__Actinobacteria;c__Actinobacteria;o__Actinomycetales;f__Cellulomonadaceae;g__Cellulomonas	0	0	0	0.000148959	3.72398e-05	0	0	0	0	3.72398e-05	0	7.44796e-05	0	3.72398e-05	0	0.000186199	0	0	0	3.72398e-05	3.72398e-05	0	0	0	0.000111719	0	3.72398e-05	0	0.000186199	0	0.000148959	0	0	0	0	0	7.44796e-05	0	0	0	3.72398e-05	3.72398e-05	0	0	7.44796e-05	0	0.000111719	0	0
k__Bacteria;p__Actinobacteria;c__Actinobacteria;o__Actinomycetales;f__Cryptosporangiaceae;g__	0	0	0	7.44796e-05	7.44796e-05	3.72398e-05	0	0	0	0	7.44796e-05	0	0	3.72398e-05	0	0.000111719	0	0	0	7.44796e-05	7.44796e-05	0	0	0	0	0.000111719	0.000111719	0	3.72398e-05	0	7.44796e-05	0	0	0	0.000111719	3.72398e-05	0	0	0	0	3.72398e-05	0.000186199	7.44796e-05	0	3.72398e-05	0	3.72398e-05	0	0
k__Bacteria;p__Actinobacteria;c__Actinobacteria;o__Actinomycetales;f__Frankiaceae;g__	0	0	0	7.44796e-05	0.000148959	0.000223439	0	0	0	0.000446877	0.000186199	0.000111719	0	0.000186199	0	0.000521357	0	0	0	0.000111719	0.000223439	0	0	0	0.000186199	0.000260679	3.72398e-05	0	0.000297918	0	0.000335158	0	0	0	0.000372398	7.44796e-05	0.000372398	0	0	0	0.000260679	0.000260679	7.44796e-05	0	0.000335158	0	0.000446877	0	0
k__Bacteria;p__Actinobacteria;c__Actinobacteria;o__Actinomycetales;f__Frankiaceae;g__Frankia	0	0	0	0	0	0	0	0	0	3.72398e-05	0	0	0	3.72398e-05	0	0.000297918	0	0	0	0	3.72398e-05	0	0	0	0	0	0	0	0	0	0	0	0	0	0	0	3.72398e-05	0	0	0	0	0	3.72398e-05	0	0	0	0	0	0
k__Bacteria;p__Actinobacteria;c__Actinobacteria;o__Actinomycetales;f__Geodermatophilaceae;Other	0	0	0	0.000260679	3.72398e-05	0	0	0	0	0	0.000111719	0.000186199	0	0.000148959	0	0.000148959	0	0	0	0.000186199	0.000148959	0	0	0	0.000335158	0.000111719	0.000148959	0	0.000223439	0	0.000260679	0	0	0	7.44796e-05	7.44796e-05	0.000297918	0	0	0	0.000260679	0.000223439	0.000223439	0	3.72398e-05	0	0.000372398	0	0
k__Bacteria;p__Actinobacteria;c__Actinobacteria;o__Actinomycetales;f__Geodermatophilaceae;g__	0	0	0	0.000893755	0.00115443	0.000744796	0	0	0	0.00104271	0.00122891	0.00201095	0	0.00156407	0	0.00197371	0	0	0	0.00119167	0.00134063	0	0	0	0.00193647	0.00137787	0.00249507	0	0.00171303	0	0.00238335	0	3.72398e-05	0	0.00107995	0.00115443	0.00152683	0	0.000372398	0	0.00264402	0.00264402	0.00193647	0	0.00141511	0	0.00256955	0	0.000260679
k__Bacteria;p__Actinobacteria;c__Actinobacteria;o__Actinomycetales;f__Geodermatophilaceae;g__Geodermatophilus	0	0	0	0.00126615	0.00167579	0.00175027	0	0	0	0.00245783	0.00178751	0.00182475	0	0.00335158	0	0.00431982	0	0	0	0.00193647	0.00160131	0	0	0	0.00264402	0.00227163	0.00219715	0	0.00227163	7.44796e-05	0.0040219	0	0.000372398	0.000111719	0.00193647	0.00167579	0.00230887	0	3.72398e-05	0	0.00368674	0.0038357	0.00275574	0.000111719	0.00353778	3.72398e-05	0.00517633	3.72398e-05	0.000595837
k__Bacteria;p__Actinobacteria;c__Actinobacteria;o__Actinomycetales;f__Geodermatophilaceae;g__Modestobacter	0	0	0	0.000186199	3.72398e-05	0	0	0	0	0.000148959	0.000260679	0.000111719	0	0.000186199	0	0.000260679	0	0	0	3.72398e-05	0.000148959	0	0	0	0.000111719	0.000148959	0.000186199	0	7.44796e-05	0	0.000409638	0	0	0	3.72398e-05	7.44796e-05	0.000111719	0	0	0	0.000186199	0.000335158	0.000186199	0	0.000260679	0	0.000297918	0	0
k__Bacteria;p__Actinobacteria;c__Actinobacteria;o__Actinomycetales;f__Gordoniaceae;g__Gordonia	0	0	0	0	0	0	0	0	0	0	0	0	0	0	0	0	0	0	0	0	0	0	0	0	0	0	0	0	0	0	3.72398e-05	0	0	0	0	3.72398e-05	0	0	0	0	0	0	0	0	0	0	0	0	0
k__Bacteria;p__Actinobacteria;c__Actinobacteria;o__Actinomycetales;f__Intrasporangiaceae;Other	0	0	0	0.00122891	0.00122891	0.00186199	0	0	0	0.000633076	0.00152683	0.00182475	0	0.00320262	0	0.00186199	0	0	7.44796e-05	0.00163855	0.00148959	0	0	0	0.00178751	0.00134063	0.00148959	0	0.00223439	0	0.00223439	7.44796e-05	0	0	0.00145235	0.00182475	0.00193647	0	0	0	0.00312814	0.00223439	0.00253231	0	0.00249507	0.000111719	0.00353778	7.44796e-05	0
k__Bacteria;p__Actinobacteria;c__Actinobacteria;o__Actinomycetales;f__Intrasporangiaceae;g__	0	0	0	0	0	0	0	0	0	0	3.72398e-05	0	0	0	0	0	0	0	0	7.44796e-05	0	0	0	0	0	0.000111719	0	0	7.44796e-05	0	0	0	0	0	0	0	0	0	0	0	0	0	7.44796e-05	0	7.44796e-05	0	0.000111719	0	0
k__Bacteria;p__Actinobacteria;c__Actinobacteria;o__Actinomycetales;f__Intrasporangiaceae;g__Janibacter	0	0	0	0	3.72398e-05	3.72398e-05	0	0	0	3.72398e-05	3.72398e-05	0	0	0.000111719	0	7.44796e-05	0	0	0	0.000111719	3.72398e-05	0	0	0	0	0	0.000111719	0	3.72398e-05	0	7.44796e-05	0	0	0	0	3.72398e-05	3.72398e-05	0	0	0	3.72398e-05	0	0.000148959	0	3.72398e-05	0	3.72398e-05	0	0
k__Bacteria;p__Actinobacteria;c__Actinobacteria;o__Actinomycetales;f__Intrasporangiaceae;g__Phycicoccus	0	0	0	0.000595837	0.000633076	0.000782036	0	0	0	0.000484117	0.000409638	0.000633076	0	0.00148959	0	0.00134063	0	0	0	0.000782036	0.000930995	0	0	0	0.00100547	0.00141511	0.000968234	0	0.000782036	0	0.00104271	0.000148959	0	0	0.000558597	0.000707556	0.00104271	0	0	0	0.00160131	0.00156407	0.00134063	0	0.00100547	0	0.00148959	0	0
k__Bacteria;p__Actinobacteria;c__Actinobacteria;o__Actinomycetales;f__Intrasporangiaceae;g__Terracoccus	0	0	0	0.000521357	0.00148959	0.00137787	0	0	0	0.00141511	0.00119167	0.00107995	0	0.00204819	0	0.00137787	0	0	0.000297918	0.00223439	0.00148959	0	0	0	0.000856515	0.00126615	0.00163855	0	0.00115443	0	0.00182475	0	0.000111719	0.000111719	0.000707556	0.00167579	0.00197371	0	0	0	0.0027185	0.00141511	0.00227163	0	0.00156407	0	0.00182475	0	0
k__Bacteria;p__Actinobacteria;c__Actinobacteria;o__Actinomycetales;f__Intrasporangiaceae;g__Tetrasphaera	0	0	0	0	0	3.72398e-05	0	0	0	3.72398e-05	3.72398e-05	0	0	0.000186199	0	7.44796e-05	0	0	0	0	0.000111719	0	0	0	3.72398e-05	0	0	0	0.000111719	0	0	0	0	0	3.72398e-05	0	7.44796e-05	0	0	0	0	0	7.44796e-05	0	0	0	0	0	0
k__Bacteria;p__Actinobacteria;c__Actinobacteria;o__Actinomycetales;f__Kineosporiaceae;Other	0	0	0	0.000856515	0.000782036	0.00100547	0	0	0	0.000968234	0.00111719	0.00119167	0	0.00160131	0	0.00182475	0	0	0	0.00104271	0.00122891	0	0	0	0.00189923	0.00134063	0.00156407	0	0.00234611	0	0.00204819	0	0	0	0.00111719	0.000893755	0.00208543	0	0	0	0.00197371	0.00208543	0.00178751	0	0.00167579	0	0.00279298	0	3.72398e-05
k__Bacteria;p__Actinobacteria;c__Actinobacteria;o__Actinomycetales;f__Kineosporiaceae;g__	0	0	0	0.000186199	7.44796e-05	7.44796e-05	0	0	0	0.000260679	7.44796e-05	0.000186199	0	0.000148959	0	0.000111719	0	0	0	3.72398e-05	0	0	0	0	0	3.72398e-05	0	0	0.000148959	0	7.44796e-05	0	0	0	0.000186199	3.72398e-05	3.72398e-05	0	0	0	3.72398e-05	0.000409638	3.72398e-05	0	0.000148959	0	3.72398e-05	0	0
k__Bacteria;p__Actinobacteria;c__Actinobacteria;o__Actinomycetales;f__Microbacteriaceae;Other	0	0	0	0	0	0	0	0	0	0	0	0	0	0	0	0	0	0	0	0	0	0	0	0	0	0	0	0	0	0	0	0	0	0	0	0	0	0	0	0	0	0	0	0	0	0	0	0	0
k__Bacteria;p__Actinobacteria;c__Actinobacteria;o__Actinomycetales;f__Microbacteriaceae;g__	0	0	0	3.72398e-05	0	3.72398e-05	0	0	0	0	3.72398e-05	0	0	7.44796e-05	0	0	0	0	0	3.72398e-05	0.000111719	7.44796e-05	0	0	0.000111719	0	0	0	0	0	0	0	0	0	0	0	7.44796e-05	0	0	0	7.44796e-05	0	3.72398e-05	0	3.72398e-05	0	0	0	0
k__Bacteria;p__Actinobacteria;c__Actinobacteria;o__Actinomycetales;f__Microbacteriaceae;g__Agromyces	0	0	0	0	3.72398e-05	3.72398e-05	0	0	0	0	7.44796e-05	3.72398e-05	0	3.72398e-05	0	0.000148959	0	0	3.72398e-05	0	0.000186199	0	0	0	3.72398e-05	7.44796e-05	0	0	3.72398e-05	0	7.44796e-05	0	0	0	0	7.44796e-05	3.72398e-05	0	0	0	0.000297918	0.000297918	3.72398e-05	0	7.44796e-05	0	7.44796e-05	0	0
k__Bacteria;p__Actinobacteria;c__Actinobacteria;o__Actinomycetales;f__Microbacteriaceae;g__Cryocola	0	0	0	0.000111719	3.72398e-05	3.72398e-05	0	0	0	0.000148959	3.72398e-05	0.000111719	0	7.44796e-05	0	0.000223439	3.72398e-05	0	7.44796e-05	3.72398e-05	0.000186199	0.000111719	0	0	0.000186199	3.72398e-05	0.000186199	0	0.000260679	0	3.72398e-05	0	0	0.000260679	0.000111719	7.44796e-05	0	0.000186199	3.72398e-05	0	0.000148959	7.44796e-05	7.44796e-05	0	0.000111719	0	7.44796e-05	0	0
k__Bacteria;p__Actinobacteria;c__Actinobacteria;o__Actinomycetales;f__Microbacteriaceae;g__Microbacterium	0	0	0	0	0	0	0	0	0	0	0	3.72398e-05	0	0	0	0	0	0	0	0	0	0	0	0	0	0	0	0	0	0	0	0	0	0	0	0	0	0	0	0	0	0	0	0	0	0	0	0	0
k__Bacteria;p__Actinobacteria;c__Actinobacteria;o__Actinomycetales;f__Microbacteriaceae;g__Salinibacterium	0	0	0	0.000111719	7.44796e-05	0.000111719	0	0	3.72398e-05	7.44796e-05	0.000297918	0.000297918	0	0.000260679	0	0.000111719	0	0	0	0.000111719	7.44796e-05	0	0	0	0.000223439	0.000148959	7.44796e-05	0	0.000111719	0	0.000111719	0	0	0	0.000260679	0.000111719	0.000148959	0	0	0	0.000186199	0.000930995	7.44796e-05	0	0.000372398	0	0.000223439	0	0
k__Bacteria;p__Actinobacteria;c__Actinobacteria;o__Actinomycetales;f__Micrococcaceae;Other	0	0	0	3.72398e-05	0	0	0	0	0	0	0	3.72398e-05	0	0	0	3.72398e-05	3.72398e-05	0	0	0	3.72398e-05	0	0	0	0	0	0	0	3.72398e-05	0	7.44796e-05	0	0	0	0	3.72398e-05	7.44796e-05	0	0	0	7.44796e-05	3.72398e-05	0	0	0	0	3.72398e-05	3.72398e-05	0
k__Bacteria;p__Actinobacteria;c__Actinobacteria;o__Actinomycetales;f__Micrococcaceae;g__	0	0	3.72398e-05	0.00297918	0.00193647	0.00253231	0	0	0	0.00193647	0.00264402	0.00249507	0	0.00286746	0	0.00156407	0.00212267	0	0.000595837	0.00320262	0.00301642	0.000782036	7.44796e-05	0.000148959	0.00245783	0.00283022	0.00268126	0	0.00186199	0	0.00215991	0.000372398	3.72398e-05	0.000335158	0.00230887	0.00234611	0.00186199	0.000633076	0.00115443	3.72398e-05	0.00461773	0.00461773	0.00651696	0	0.00305366	0	0.00219715	0.00204819	0
k__Bacteria;p__Actinobacteria;c__Actinobacteria;o__Actinomycetales;f__Micrococcaceae;g__Arthrobacter	0	0	0	3.72398e-05	0	0	0	0	0	7.44796e-05	0.000111719	3.72398e-05	0	7.44796e-05	0	3.72398e-05	0	0	0	3.72398e-05	0	3.72398e-05	0	0	0	0	0	0	0	3.72398e-05	7.44796e-05	0	0	0	0	3.72398e-05	0	7.44796e-05	3.72398e-05	0	7.44796e-05	3.72398e-05	0	0	0	0	7.44796e-05	0	0
k__Bacteria;p__Actinobacteria;c__Actinobacteria;o__Actinomycetales;f__Micrococcaceae;g__Microbispora	0	0	0	0	7.44796e-05	3.72398e-05	0	0	0	3.72398e-05	0	0	0	3.72398e-05	0	7.44796e-05	0	0	0	0	0	0.000484117	0	0	0	0	3.72398e-05	0	0	0	3.72398e-05	0	0	0	0	0	3.72398e-05	0.000446877	0	0	3.72398e-05	3.72398e-05	0	0	0	0	3.72398e-05	0	0
k__Bacteria;p__Actinobacteria;c__Actinobacteria;o__Actinomycetales;f__Micrococcaceae;g__Micrococcus	0	0	0	0	0	0	0	0	0	0	0	0	0	0	0	0	0	0	0	0	0	0	0	0	0	0	0	0	0	0	0	0	0	0	0	0	0	0	0	3.72398e-05	0	0	0	0	0	0	0	0	0
k__Bacteria;p__Actinobacteria;c__Actinobacteria;o__Actinomycetales;f__Micrococcaceae;g__Sinomonas	0	0	0	0	0	0	0	0	0	0	0	0	0	3.72398e-05	0	0	0	0	0	0	0	0	0	0	0	0	0	0	0	0	0	0	0	0	3.72398e-05	0	0	0	0	0	0	0	0	0	0	0	0	0	0
k__Bacteria;p__Actinobacteria;c__Actinobacteria;o__Actinomycetales;f__Micromonosporaceae;Other	0	0	0	0.0029047	0.00283022	0.00357502	0	0	0	0.00499013	0.0027185	0.00245783	0	0.00331434	0	0.00499013	0	0.000223439	0	0.00316538	0.00331434	0	0	0	0.00215991	0.00286746	0.00286746	0.000111719	0.00454325	0	0.00249507	0.000335158	0.00122891	0.000297918	0.0036495	0.0029047	0.00301642	0	0	0	0.00264402	0.00316538	0.0034633	0.00156407	0.00331434	0	0.00331434	0.000670316	0.000930995
k__Bacteria;p__Actinobacteria;c__Actinobacteria;o__Actinomycetales;f__Micromonosporaceae;g__	0	0	0	0.00316538	0.00443153	0.00376122	0	0	0	0.00588389	0.00476669	0.00431982	0	0.00446877	0	0.0067404	0	0	3.72398e-05	0.00361226	0.00491565	0	0	0	0.0036495	0.0030909	0.00469221	0.000930995	0.00391018	0	0.00398466	0.000558597	7.44796e-05	0.000297918	0.00312814	0.0034633	0.00513909	0	0	0	0.00521357	0.0040219	0.0034633	0.00428258	0.00510185	3.72398e-05	0.00431982	0.0115443	0.00160131
k__Bacteria;p__Actinobacteria;c__Actinobacteria;o__Actinomycetales;f__Micromonosporaceae;g__Actinoplanes	0	0	0	0.000148959	0.000521357	0.000484117	0	0	0	0.00115443	0.00134063	0.00119167	0	0.000409638	0	0.000782036	0	0	0	0.000484117	0.000297918	0	0	0	0.000409638	0.000521357	0.000968234	0	0.000707556	0	0.00100547	0	3.72398e-05	0	0.000484117	0.000558597	0.000856515	0	3.72398e-05	0	0.000372398	0.000856515	0.000260679	0	0.000521357	0	0.000484117	7.44796e-05	7.44796e-05
k__Bacteria;p__Actinobacteria;c__Actinobacteria;o__Actinomycetales;f__Micromonosporaceae;g__Catellatospora	0	0	0	0.000558597	0.000595837	0.000335158	0	0	0	0.000521357	0.000558597	0.000521357	0	0.000595837	0	0.000186199	0	0	0	0.000223439	0.000297918	0	0	0	0.000297918	0.000372398	0.000223439	0	0.000223439	0	0.000186199	0	0	0	0.000148959	0.000260679	0.000223439	0	0	0	0.000484117	0.000446877	0.000595837	0	0.000707556	0	0.000372398	0	0
k__Bacteria;p__Actinobacteria;c__Actinobacteria;o__Actinomycetales;f__Micromonosporaceae;g__Catenuloplanes	0	0	0	0	0	0	0	0	0	0	3.72398e-05	0	0	0	0	0	0	0	0	0	0	0	0	0	0	0	0	0	0	0	0	0	0	0	0	0	0	0	0	0	0	0	0	0	0	0	0	0	0
k__Bacteria;p__Actinobacteria;c__Actinobacteria;o__Actinomycetales;f__Micromonosporaceae;g__Dactylosporangium	0	0	0	0.00201095	0.00212267	0.000968234	0	0	0	0.00283022	0.00223439	0.00234611	0	0.00238335	0	0.00212267	0	0	0	0.00193647	0.00312814	0	0	3.72398e-05	0.00201095	0.00204819	0.00215991	3.72398e-05	0.00208543	0	0.00182475	0.000186199	0	0	0.00242059	0.00219715	0.00156407	0	0	0	0.00238335	0.0032771	0.00197371	0	0.00201095	0	0.00186199	0	0
k__Bacteria;p__Actinobacteria;c__Actinobacteria;o__Actinomycetales;f__Micromonosporaceae;g__Micromonospora	0	0	0	0	3.72398e-05	0	0	0	0	0	0	0	0	0	0	0	0	0	0	0	3.72398e-05	0	0	0	0	0	0	0	0	0	0	0	0	0	0	0	0	0	0	0	3.72398e-05	0	0	0	0	0	0	0	0
k__Bacteria;p__Actinobacteria;c__Actinobacteria;o__Actinomycetales;f__Micromonosporaceae;g__Pilimelia	0	0	0	0.000297918	0.000856515	0.000484117	0	0	0	0.00215991	0.000521357	0.000968234	0	0.000968234	0	0.00119167	0	0	0	0.000670316	0.00111719	0	0	0	0.000595837	0.000744796	0.00100547	0	0.00104271	0	0.000930995	0	3.72398e-05	0	0.000930995	0.000782036	0.000744796	0	0	0	0.00107995	0.00126615	0.000819275	0	0.000930995	0	0.00122891	0	0
k__Bacteria;p__Actinobacteria;c__Actinobacteria;o__Actinomycetales;f__Micromonosporaceae;g__Virgisporangium	0	0	0	0.00100547	0.000670316	0.000744796	0	0	0	0.00111719	0.000819275	0.00100547	0	0.00171303	0	0.00163855	0	7.44796e-05	0	0.000707556	0.000707556	0	0	0	0.000446877	0.000521357	0.00163855	0	0.00126615	0	0.00171303	0	3.72398e-05	0	0.000707556	0.00163855	0.000856515	0	0	0	0.00137787	0.00152683	0.00137787	0.000372398	0.00148959	0	0.000707556	0	0.000223439
k__Bacteria;p__Actinobacteria;c__Actinobacteria;o__Actinomycetales;f__Mycobacteriaceae;g__Mycobacterium	0	0	0	0.00387294	0.00413362	0.00353778	0	0	0	0.00607009	0.00417086	0.0042081	0	0.00320262	0	0.00312814	0	0	0	0.00387294	0.0040219	7.44796e-05	0	0	0.00350054	0.0032771	0.00391018	0	0.00249507	0	0.00368674	0	0	0	0.00320262	0.00379846	0.00454325	0	0	0	0.00376122	0.00443153	0.00357502	0	0.00372398	0	0.00323986	0	0
k__Bacteria;p__Actinobacteria;c__Actinobacteria;o__Actinomycetales;f__Nakamurellaceae;g__	0	0	0	0	0	3.72398e-05	0	0	0	7.44796e-05	7.44796e-05	3.72398e-05	0	3.72398e-05	0	0.000111719	0	0	0	0	0.000186199	0	0	0	0.000111719	7.44796e-05	7.44796e-05	0	3.72398e-05	0	3.72398e-05	0	0	0	7.44796e-05	0.000223439	0	0	0	0	0.000148959	0.000111719	0.000111719	0	0.000186199	0	0.000186199	0	0
k__Bacteria;p__Actinobacteria;c__Actinobacteria;o__Actinomycetales;f__Nocardiaceae;Other	0	0	0	0	0	0	0	0	0	0	0	0	0	0	0	0	0	0	0	0	0	0	0	0	0	0	7.44796e-05	0	0	0	0	0	0	0	0	7.44796e-05	7.44796e-05	0	0	0	0	3.72398e-05	0	0	0	0	0	0	0
k__Bacteria;p__Actinobacteria;c__Actinobacteria;o__Actinomycetales;f__Nocardiaceae;g__	0	0	0	7.44796e-05	0.000111719	3.72398e-05	0	0	0	3.72398e-05	7.44796e-05	0.000111719	0	3.72398e-05	0	3.72398e-05	0	0	0	7.44796e-05	3.72398e-05	0	0	0	0.000186199	3.72398e-05	0.000260679	0	7.44796e-05	0	7.44796e-05	0	0	0	0	3.72398e-05	0.000111719	0	0	0	7.44796e-05	0	0	0	0.000223439	0	0.000111719	0	0
k__Bacteria;p__Actinobacteria;c__Actinobacteria;o__Actinomycetales;f__Nocardiaceae;g__Nocardia	0	0	0	0.000297918	0.000521357	0.000148959	0	0	0	0.000335158	0.000148959	0.000186199	0	0.000521357	0	0.000260679	0	0	0	0.000633076	0.000484117	0	0	0	0.000335158	0.000148959	0.000297918	0	0.000335158	0	0.000148959	0	0	0	0.000335158	0.000707556	0.00100547	0	0	0	0.000297918	0.000148959	0.000335158	0	0.000297918	0	0.000260679	0	0
k__Bacteria;p__Actinobacteria;c__Actinobacteria;o__Actinomycetales;f__Nocardiaceae;g__Rhodococcus	0	0	0	0.000186199	7.44796e-05	7.44796e-05	0	0	0	0.000297918	3.72398e-05	0.000111719	0	0	0	7.44796e-05	0	0	0	0	7.44796e-05	0	0	0.000223439	0.000111719	0.000148959	0.000223439	0	0	0	0.000148959	0.000260679	0	0	3.72398e-05	7.44796e-05	0	0	0	0.00126615	3.72398e-05	0.000446877	0.000186199	0	0	0	0.000111719	0.000223439	0
k__Bacteria;p__Actinobacteria;c__Actinobacteria;o__Actinomycetales;f__Nocardioidaceae;Other	0	0	0	0	3.72398e-05	0	0	0	0	0	3.72398e-05	0	0	7.44796e-05	0	0	0	0	0	7.44796e-05	0.000111719	0	0	0	0	0.000260679	7.44796e-05	0	0	0	0	0	0	0	7.44796e-05	0.000148959	7.44796e-05	0	0	0	7.44796e-05	0.000372398	7.44796e-05	0	0.000186199	0	0.000111719	0	3.72398e-05
k__Bacteria;p__Actinobacteria;c__Actinobacteria;o__Actinomycetales;f__Nocardioidaceae;g__	0	0	0	0.00409638	0.00580941	0.00469221	3.72398e-05	0	0	0.00499013	0.00458049	0.00521357	0	0.00945891	0	0.00953339	3.72398e-05	0.0290098	0.00930995	0.00696384	0.00912375	0	7.44796e-05	0	0.00834171	0.0103899	0.0106878	0	0.00551149	3.72398e-05	0.0106133	0.00275574	0.0789111	0.021748	0.00566045	0.00677764	0.00908651	0.000260679	0.00230887	0	0.0109485	0.0129222	0.0113954	0	0.00875135	0	0.0110975	0.0030909	0.0586899
k__Bacteria;p__Actinobacteria;c__Actinobacteria;o__Actinomycetales;f__Nocardioidaceae;g__Actinopolymorpha	0	0	0	0	0	0	0	0	0	0	3.72398e-05	0	0	0	0	0	0	0	0	0	0	0	0	0	3.72398e-05	0	3.72398e-05	0	0	0	3.72398e-05	0	0	0	0	0	0	0	0	0	0	0	0	0	0	0	3.72398e-05	0	0
k__Bacteria;p__Actinobacteria;c__Actinobacteria;o__Actinomycetales;f__Nocardioidaceae;g__Aeromicrobium	0	0	0	0.00126615	0.00137787	0.00115443	0	0	0	0.00122891	0.00137787	0.00100547	0	0.00201095	0	0.00134063	0	0	0	0.00279298	0.0038357	0	0	0	0.00197371	0.00253231	0.0029047	0	0.00201095	0	0.00268126	0	0	0	0.0027185	0.00331434	0.00499013	0	0	0	0.0027185	0.00405914	0.00297918	0	0.00268126	0	0.00294194	0	0
k__Bacteria;p__Actinobacteria;c__Actinobacteria;o__Actinomycetales;f__Nocardioidaceae;g__Kribbella	0	0	0	0.000148959	0.000148959	0.000186199	0	0	0	0.000223439	3.72398e-05	0	0	3.72398e-05	0	7.44796e-05	0	0	0	0	0	0	0	0	3.72398e-05	0	0	0	0.000111719	0	0	0	0	0	0	0	0	0	0	0	7.44796e-05	3.72398e-05	0.000148959	0	0	0	0.000111719	0	0
k__Bacteria;p__Actinobacteria;c__Actinobacteria;o__Actinomycetales;f__Nocardioidaceae;g__Nocardioides	0	0	0	0.000148959	0.000372398	0.000297918	0	0	0	0.000223439	0.000409638	0.000335158	0	0.000484117	0	0.000409638	0	0	0	0.000260679	0.000670316	0	0	0	0.000707556	0.000633076	0.000670316	0	0.000446877	0	0.000633076	0	0	0	0.000223439	0.000297918	0.000186199	0	0	0	0.000484117	0.000372398	0.000856515	0	0.000335158	0	0.000633076	0	0
k__Bacteria;p__Actinobacteria;c__Actinobacteria;o__Actinomycetales;f__Nocardioidaceae;g__Pimelobacter	0	0	0	0.000148959	7.44796e-05	3.72398e-05	0	0	0	3.72398e-05	0	0	0	7.44796e-05	0	0	0	0	0	0.000819275	0.000633076	0	0	0	0.000260679	0.000782036	0.000409638	0	0.000484117	0	7.44796e-05	0	0	0	0.000521357	0.00160131	0.00484117	0	0	0	7.44796e-05	0.00193647	0.000297918	0	0.000335158	0	0.000446877	0	0
k__Bacteria;p__Actinobacteria;c__Actinobacteria;o__Actinomycetales;f__Nocardiopsaceae;g__Thermobifida	0	0	0	0	0	0	0	0	0	0	0	3.72398e-05	0	0	0	0	0	0	0	0	0	0	0	0	0	0	0	0	0	0	0	0	0	0	0	0	0	0	0	0	0	0	0	0	0	0	0	0	0
k__Bacteria;p__Actinobacteria;c__Actinobacteria;o__Actinomycetales;f__Promicromonosporaceae;g__Cellulosimicrobium	0	0	0	0	0	0	0	0	0	0	0	3.72398e-05	0	0	0	0	0	0	0	0	0	0	0	0	0	0	0	0	0	0	0	0	0	0	0	0	0	0	0	0	0	0	0	0	0	0	0	0	0
k__Bacteria;p__Actinobacteria;c__Actinobacteria;o__Actinomycetales;f__Promicromonosporaceae;g__Promicromonospora	0	0	0	0	0	0	0	0	0	0	7.44796e-05	0	0	0	0	0	0	0	0	0	0	0	0	0	0	0	0	0	0	0	0	0	0	0	0	0	0	0	0	0	0	0	0	0	0	0	0	0	0
k__Bacteria;p__Actinobacteria;c__Actinobacteria;o__Actinomycetales;f__Promicromonosporaceae;g__Xylanimicrobium	0	0	0	3.72398e-05	0	3.72398e-05	0	0	0	3.72398e-05	0	3.72398e-05	0	0	0	3.72398e-05	0	0	0	0	0	0	0	0	0	0	0	0	0	0	3.72398e-05	0	0	0	0	0	0	0	0	0	0	0	0	0	7.44796e-05	0	0	0	0
k__Bacteria;p__Actinobacteria;c__Actinobacteria;o__Actinomycetales;f__Pseudonocardiaceae;Other	0	0	0	0.000297918	0.000223439	0.000186199	0	0	0	0.000186199	0.000111719	0.000111719	0	0.000186199	0	0.000260679	0	0	0	3.72398e-05	0.000186199	0	0	0	7.44796e-05	0.000148959	0.000260679	0	0.000111719	0	7.44796e-05	0	0	0	0	0.000186199	0.000260679	0	0	0	7.44796e-05	0.000111719	0.000260679	0	0.000297918	0	0.000186199	0	0
k__Bacteria;p__Actinobacteria;c__Actinobacteria;o__Actinomycetales;f__Pseudonocardiaceae;g__	0	0	0	0.00122891	0.00167579	0.00100547	0	0	0	0.00163855	0.00119167	0.00208543	0	0.00197371	0	0.00182475	0	0	0	0.00134063	0.00126615	0	0	0	0.00160131	0.00100547	0.00148959	0	0.00122891	0	0.000968234	0	0	0	0.00182475	0.00208543	0.000893755	0	0	0	0.00126615	0.00115443	0.00160131	0	0.00175027	0	0.00160131	0	0
k__Bacteria;p__Actinobacteria;c__Actinobacteria;o__Actinomycetales;f__Pseudonocardiaceae;g__Actinomycetospora	0	0	0	7.44796e-05	0.000297918	3.72398e-05	0	0	0	7.44796e-05	3.72398e-05	0.000148959	0	0.000260679	0	0.000111719	0	0	0	0.000148959	0.000148959	0	0	0	0.000111719	7.44796e-05	0.000148959	0	7.44796e-05	0	0.000260679	0	0	0	0.000186199	3.72398e-05	3.72398e-05	0	0	0	0.000335158	0.000111719	0.000148959	0	0.000186199	0	0.000297918	0	0
k__Bacteria;p__Actinobacteria;c__Actinobacteria;o__Actinomycetales;f__Pseudonocardiaceae;g__Amycolatopsis	0	0	0	0.000148959	0.000409638	0.000148959	0	0	0	0.000148959	0.000148959	0.000260679	0	0.000223439	0	0.000372398	0	0	0	0.000335158	0.000148959	0	0	0	0.000111719	0.000148959	0.000260679	0	0.000372398	0	0.000111719	0	0	0	0.000335158	0.000335158	0.000297918	0	0	0	0.000372398	0.000148959	0.000223439	0	0.000186199	0	0.000335158	0	0
k__Bacteria;p__Actinobacteria;c__Actinobacteria;o__Actinomycetales;f__Pseudonocardiaceae;g__Pseudonocardia	0	0	3.72398e-05	0.00193647	0.00227163	0.00160131	0	0	0	0.00245783	0.00238335	0.00256955	0	0.0032771	0	0.00443153	0	0	0	0.00234611	0.00353778	0	0	0	0.00316538	0.00201095	0.00264402	0	0.00201095	0	0.00316538	0	0	0	0.00249507	0.00268126	0.0027185	0	0	0	0.00350054	0.00320262	0.00279298	0	0.00417086	0	0.00353778	0	0
k__Bacteria;p__Actinobacteria;c__Actinobacteria;o__Actinomycetales;f__Pseudonocardiaceae;g__Saccharopolyspora	0	0	0	0	0	0	0	0	0	0	0	0	0	0	0	0	0	0	0	0	0	0	0	0	0	0	0	0	0	0	0	0	0	0	0	0	0	0	0	0	0	0	0	0	3.72398e-05	0	0	0	0
k__Bacteria;p__Actinobacteria;c__Actinobacteria;o__Actinomycetales;f__Sporichthyaceae;Other	0	0	0	0	0	0	0	0	0	0	0	0	0	0	0	0	0	0	0	0	0	0	0	0	0	0	0	0	0	0	0	0	0	0	0	0	0	0	0	0	0	3.72398e-05	0	0	0	0	0	0	0
k__Bacteria;p__Actinobacteria;c__Actinobacteria;o__Actinomycetales;f__Sporichthyaceae;g__	0	0	0	0.000335158	0.000111719	0.000186199	0	0	0	0.000148959	0.000372398	0.000148959	0	0.000633076	0	0.000558597	0	0	0	0.000335158	0.000633076	0	0	0	0.000595837	0.000670316	0.000707556	0	0.000372398	0	0.00111719	0	0	0	0.000484117	0.000297918	0.00126615	0	0	0	0.000893755	0.000819275	0.000782036	0	0.00119167	0	0.000856515	0	0
k__Bacteria;p__Actinobacteria;c__Actinobacteria;o__Actinomycetales;f__Sporichthyaceae;g__Sporichthya	0	0	0	0	0	3.72398e-05	0	0	0	0	0.000186199	3.72398e-05	0	0	0	7.44796e-05	0	0	0	0.000111719	7.44796e-05	0	0	0	3.72398e-05	3.72398e-05	0	0	0	0	3.72398e-05	0	0	0	0.000223439	0.000111719	0.000223439	0	0	0	7.44796e-05	0.000186199	0.000186199	0	7.44796e-05	0	0	0	0
k__Bacteria;p__Actinobacteria;c__Actinobacteria;o__Actinomycetales;f__Streptomycetaceae;Other	0	0	0	0.000111719	0.000148959	0.000186199	0	0	0	0.000111719	0	0.000148959	0	0.000111719	0	0.000111719	0	0	0	3.72398e-05	7.44796e-05	0	0	0	0.000111719	0	7.44796e-05	0	7.44796e-05	0	3.72398e-05	0	0	0	3.72398e-05	0	3.72398e-05	0	0	0	0.000111719	0	3.72398e-05	0	7.44796e-05	0	3.72398e-05	0	0
k__Bacteria;p__Actinobacteria;c__Actinobacteria;o__Actinomycetales;f__Streptomycetaceae;g__	0	0	0	3.72398e-05	0.000223439	0.000111719	0	0	0	0	3.72398e-05	0.000260679	0	0.000297918	0	0.000111719	0	0	0	0.000223439	0.000111719	3.72398e-05	0	0	0	3.72398e-05	0.000223439	0	0.000111719	0	3.72398e-05	0	0	0	7.44796e-05	0.000111719	7.44796e-05	0	0	0	0.000297918	0.000186199	7.44796e-05	0	0.000335158	0	0.000260679	0	0
k__Bacteria;p__Actinobacteria;c__Actinobacteria;o__Actinomycetales;f__Streptomycetaceae;g__Streptacidiphilus	0	0	0	0	0	0	0	0	0	0	0	0	0	0	0	3.72398e-05	0	0	0	0	0	0	0	0	0	0	0	0	0	0	0	0	0	0	0	0	0	0	0	0	0	0	0	0	0	0	0	0	0
k__Bacteria;p__Actinobacteria;c__Actinobacteria;o__Actinomycetales;f__Streptomycetaceae;g__Streptomyces	0	0	0	0.00703832	0.00647972	0.00610733	0	0	0	0.00700108	0.00554873	0.00796931	0.000111719	0.00841619	0	0.00886307	3.72398e-05	0	0	0.00759692	0.00890031	0	0	0	0.00603285	0.00677764	0.00763416	3.72398e-05	0.0036495	0	0.00763416	0	7.44796e-05	0	0.00435706	0.00562321	0.00580941	0	0	0	0.00819275	0.00901203	0.00759692	0	0.0102037	0	0.00796931	0	0
k__Bacteria;p__Actinobacteria;c__Actinobacteria;o__Actinomycetales;f__Streptosporangiaceae;Other	0	0	0	0.00134063	0.00186199	0.00111719	0	0	0	0.00134063	0.00160131	0.00148959	0	0.00160131	0	0.00148959	0.000186199	0	0	0.00137787	0.00141511	0	0	0	0.00163855	0.00160131	0.00126615	0.00230887	0.000744796	0	0.00107995	7.44796e-05	0.000446877	0.000111719	0.000782036	0.000968234	0.000782036	0	0	0	0.00171303	0.00178751	0.00111719	0.00316538	0.00186199	0	0.00156407	0	0.000297918
k__Bacteria;p__Actinobacteria;c__Actinobacteria;o__Actinomycetales;f__Streptosporangiaceae;g__	0	0	0	3.72398e-05	0	0	0	0	0	0	0	0	0	0	0	0	0	0	0	0	0	0	0	0	0	0	0	0	0	0	0	0	0	0	0	0	0	0	0	0	0	0	0	0	0	0	3.72398e-05	0	0
k__Bacteria;p__Actinobacteria;c__Actinobacteria;o__Actinomycetales;f__Streptosporangiaceae;g__Acrocarpospora	0	0	0	7.44796e-05	3.72398e-05	3.72398e-05	0	0	0	7.44796e-05	3.72398e-05	3.72398e-05	0	7.44796e-05	0	7.44796e-05	0	0	0	0	0.000148959	0	0	0	7.44796e-05	0.000111719	3.72398e-05	3.72398e-05	3.72398e-05	0	0	0	0	0	7.44796e-05	3.72398e-05	0	0	0	0	0.000148959	7.44796e-05	3.72398e-05	0.000111719	0.000111719	0	3.72398e-05	0	3.72398e-05
k__Bacteria;p__Actinobacteria;c__Actinobacteria;o__Actinomycetales;f__Streptosporangiaceae;g__Nonomuraea	0	0	0	0.000446877	0.000819275	0.000595837	0	0	0	0.000446877	0.000297918	0.00100547	0	0.000930995	0	0.000893755	0	0	0	0.000260679	0.000558597	0	0	0	0.000446877	0.00100547	0.000819275	0	0.000372398	0	0.000968234	3.72398e-05	0	0	0.000446877	0.000707556	0.000521357	0	0	0	0.000595837	0.000744796	0.000670316	0	0.000670316	0	0.000633076	0	0
k__Bacteria;p__Actinobacteria;c__Actinobacteria;o__Actinomycetales;f__Streptosporangiaceae;g__Sphaerisporangium	0	3.72398e-05	0	0.000968234	0.00197371	0.00119167	0	0	0	0.00141511	0.00130339	0.00134063	0	0.00134063	0	0.00115443	0	0	0	0.00130339	0.00178751	0	0	0	0.000819275	0.00126615	0.00134063	0	0.000484117	0	0.00186199	0	3.72398e-05	0	0.000707556	0.00111719	0.00115443	0	0	0	0.00141511	0.00115443	0.00137787	0	0.00167579	0	0.00137787	0	0
k__Bacteria;p__Actinobacteria;c__Actinobacteria;o__Actinomycetales;f__Streptosporangiaceae;g__Streptosporangium	0	0	0	0.000930995	0.00119167	0.00107995	0	0	0	0.00115443	0.00145235	0.00122891	0	0.00104271	0	0.00119167	0	0	0	0.000744796	0.000893755	0	0	0	0.00104271	0.000968234	0.00107995	0	0.000409638	0	0.00104271	0	0	0	0.000633076	0.000856515	0.000595837	0	0	0	0.00156407	0.00130339	0.00126615	0	0.00160131	0	0.00107995	0.000409638	7.44796e-05
k__Bacteria;p__Actinobacteria;c__Actinobacteria;o__Actinomycetales;f__Thermomonosporaceae;Other	0	0	0	0.000148959	3.72398e-05	3.72398e-05	0	0	0	0.000111719	7.44796e-05	0	0	7.44796e-05	0	0.000186199	0	0	0	7.44796e-05	7.44796e-05	0	0	0	0.000148959	0.000111719	7.44796e-05	0	0.000111719	0	3.72398e-05	0	0	0	0	0.000148959	0	0	0	0	0.000186199	0.000148959	3.72398e-05	0	7.44796e-05	0	0.000223439	0	0
k__Bacteria;p__Actinobacteria;c__Actinobacteria;o__Actinomycetales;f__Thermomonosporaceae;g__	0	0	0	7.44796e-05	0.000260679	7.44796e-05	0	0	0	0.000148959	0.000186199	0.000186199	0	0.000186199	0	0.000186199	0	0	0	0.000148959	0.000111719	0	0	0	0.000223439	7.44796e-05	0.000186199	0	0	0	0.000148959	0	0	0	0.000111719	0.000186199	0.000260679	0	0	0	0.000260679	3.72398e-05	0.000223439	0.000148959	0.000111719	0	7.44796e-05	0	0
k__Bacteria;p__Actinobacteria;c__Actinobacteria;o__Actinomycetales;f__Thermomonosporaceae;g__Actinoallomurus	0	0	0	0.000409638	0.000521357	0.000372398	0	0	0	0.000521357	0.000484117	0.000409638	0	0.00100547	0	0.000633076	0	0	0	0.000223439	0.000782036	0	0	0	0.000372398	0.000446877	0.000484117	0	0.000186199	0	0.000558597	0	0	0	0.000260679	0.000409638	0.000223439	0	0	0	0.000446877	0.000744796	0.000372398	0	0.000633076	0	0.000297918	0	0
k__Bacteria;p__Actinobacteria;c__Actinobacteria;o__Actinomycetales;f__Thermomonosporaceae;g__Actinocorallia	0	0	0	3.72398e-05	3.72398e-05	0	0	0	0	3.72398e-05	0	0	0	0.000111719	0	0	0	0	0	0	3.72398e-05	0	0	0	3.72398e-05	0	7.44796e-05	0	3.72398e-05	0	0	0	0	0	0	7.44796e-05	3.72398e-05	0	0	0	0	0	0.000223439	0	3.72398e-05	0	0	0	0
k__Bacteria;p__Actinobacteria;c__Actinobacteria;o__Actinomycetales;f__Thermomonosporaceae;g__Actinomadura	0	0	0	0.000372398	0.000260679	0.000223439	0	0	0	0.000260679	0.000111719	0.000111719	0	0.000335158	0	0.000372398	0	0	0	0.000297918	0.000223439	0	0	0	0.000223439	0.000372398	0.000484117	0	0.000446877	0	0.000335158	0	0	0	0.000111719	0.000260679	0.000260679	0	0	0	0.000484117	0.000372398	0.000260679	0	0.000595837	0	0.000372398	0	0
k__Bacteria;p__Actinobacteria;c__Actinobacteria;o__Actinomycetales;f__Tsukamurellaceae;g__Tsukamurella	0	0	0	0	0	0	0	0	0	0	0	0	0	0	0	0	0	0	0	0	0	0	0	0	7.44796e-05	0	0	0	0	0	0	0	0	0	0	0	0	0	0	0	0	0	0	0	0	0	0	0	0
k__Bacteria;p__Actinobacteria;c__Actinobacteria;o__Micrococcales;f__;g__	0	0	0	0.000297918	0.000893755	0.000521357	0	0	0	0.000409638	0.000409638	0.000670316	0	0.000484117	0	0.00115443	0	0	0	0.000558597	0.000670316	0	0	0	0.000148959	0.000372398	0.000484117	0	0.000707556	0	0.00122891	0	0	0	0.000595837	0.000633076	0.000484117	0	0	0	0.000595837	0.000409638	0.000484117	0	0.000484117	0	0.00119167	0	0
k__Bacteria;p__Actinobacteria;c__MB-A2-108;o__;f__;g__	0	0	0	0.0106878	0.0105016	0.00856515	0	0	0	0.00890031	0.00945891	0.00934719	0	0.0111719	0	0.00901203	0	0	0	0.011805	0.0105016	0	0	0	0.00819275	0.00677764	0.00755968	0	0.0113209	0	0.00897479	0	0	0	0.0132201	0.0129967	0.0129594	0	0	0	0.0102409	0.00953339	0.0115816	0	0.0150821	0	0.0113581	0	0
k__Bacteria;p__Actinobacteria;c__MB-A2-108;o__0319-7L14;f__;g__	0	0	0	0.00249507	0.00323986	0.00245783	0	0	0	0.00387294	0.00286746	0.00312814	0	0.0032771	0	0.00417086	0	0	0	0.00297918	0.00323986	0	0	0	0.00260679	0.00208543	0.00320262	0	0.00215991	0	0.00197371	3.72398e-05	0	0	0.00201095	0.0030909	0.00227163	0	0	0	0.00208543	0.0027185	0.00264402	0	0.00394742	0	0.00320262	0	0
k__Bacteria;p__Actinobacteria;c__Nitriliruptoria;o__Euzebyales;f__Euzebyaceae;g__Euzebya	0	0	0	0.000148959	0.000335158	0.000297918	0	0	0	0.000409638	0.000186199	0.000409638	0	0.000409638	0	0.000521357	0	0	0	0.000633076	0.000409638	0	0	0	0.000819275	0.000372398	0.000521357	0	0.000744796	0	0.000819275	0	0	0	0.000707556	0.000111719	0.000484117	0	0	0	0.000930995	0.00100547	0.000521357	0	0.000595837	0	0.00141511	0	0
k__Bacteria;p__Actinobacteria;c__Rubrobacteria;o__Rubrobacterales;f__Rubrobacteraceae;g__	0	0	0	0	0	0	0	0	0	0	0.000148959	0	0	0	0	0	0	0	0	0	0	0	0	0	3.72398e-05	0	0	0	0	0	3.72398e-05	0	0	0	0	7.44796e-05	0	0	0	0	0	7.44796e-05	0	0	0	0	0	0	0
k__Bacteria;p__Actinobacteria;c__Rubrobacteria;o__Rubrobacterales;f__Rubrobacteraceae;g__Rubrobacter	0	0	0	0.000186199	0.000111719	0.000148959	0	0	0	0.000111719	0.000148959	0.000260679	0	0.000186199	0	0.000186199	0	0	0	0.000148959	7.44796e-05	0	0	0	7.44796e-05	0.000186199	7.44796e-05	0	3.72398e-05	0	0.000297918	0	0	0	0.000148959	0.000111719	3.72398e-05	0	0	3.72398e-05	0.000111719	0.000186199	0.000186199	0	0.000148959	0	7.44796e-05	0	0
k__Bacteria;p__Actinobacteria;c__Thermoleophilia;o__Gaiellales;Other;Other	0	0	0	0	3.72398e-05	7.44796e-05	0	0	0	0	0	3.72398e-05	0	0	0	0	0	0	0	0	0	0	0	0	0	0	0	0	0	0	0	0	0	0	0	0	0	0	0	0	0	3.72398e-05	0	0	0	0	3.72398e-05	0	0
k__Bacteria;p__Actinobacteria;c__Thermoleophilia;o__Gaiellales;f__;g__	0	0	0	0.00134063	0.00160131	0.00148959	0	0	0	0.00175027	0.00119167	0.00145235	0	0.00260679	0	0.0034633	0	0	0	0.00119167	0.00122891	0	0	0	0.00148959	0.00238335	0.00182475	0	0.00163855	0	0.00275574	0	0	0	0.000893755	0.00130339	0.00201095	0	0	0	0.00279298	0.00286746	0.00193647	0	0.00305366	0	0.00294194	0	3.72398e-05
k__Bacteria;p__Actinobacteria;c__Thermoleophilia;o__Gaiellales;f__AK1AB1_02E;g__	0	0	0	3.72398e-05	0.000148959	7.44796e-05	0	0	0	7.44796e-05	3.72398e-05	0.000111719	0	0.000111719	0	0.000111719	0	0	0	0	7.44796e-05	0	0	0	7.44796e-05	0.000148959	0.000148959	0	0.000260679	0	7.44796e-05	0	0	0	3.72398e-05	7.44796e-05	0.000148959	0	0	0	0.000223439	0.000223439	0.000111719	0	0.000223439	0	0.000111719	0	0
k__Bacteria;p__Actinobacteria;c__Thermoleophilia;o__Gaiellales;f__Gaiellaceae;g__	0	0	0	0.0161993	0.0179123	0.0176517	0	0	0	0.0179496	0.0177261	0.0196998	0	0.0204446	7.44796e-05	0.0209288	0	0	0	0.0170931	0.0182475	0	0	0	0.0163483	0.0165717	0.0166834	7.44796e-05	0.0145608	0	0.0196254	7.44796e-05	0	0	0.0157524	0.0170931	0.0197743	0	0	0	0.0232376	0.0207798	0.0205564	3.72398e-05	0.0278181	0	0.0207426	0	0.000930995
k__Bacteria;p__Actinobacteria;c__Thermoleophilia;o__Solirubrobacterales;Other;Other	0	0	0	0.000111719	0.000223439	7.44796e-05	0	0	0	7.44796e-05	0.000335158	0.000148959	0	0.000186199	0	0.000297918	0	0	0	0.000186199	0.000372398	0	0	0	0.000297918	0.000223439	0.000335158	0	0.000260679	0	0.000372398	0	0	0	0.000148959	0.000409638	0.000595837	0	0	0	0.000633076	0.000558597	0.000558597	0	0.000558597	0	0.000670316	0	0
k__Bacteria;p__Actinobacteria;c__Thermoleophilia;o__Solirubrobacterales;f__;g__	0	0	0	0.010092	0.0106878	0.00979406	0	0	0	0.0112837	0.00942167	0.00994302	0	0.0113209	3.72398e-05	0.0122891	0	0	0	0.00800655	0.0111347	0	0	0	0.0106506	0.010874	0.0103899	0	0.00901203	0	0.0136298	3.72398e-05	0	0	0.00744796	0.00878859	0.0100547	0	0	0	0.0141884	0.0122147	0.0116188	3.72398e-05	0.0148959	0	0.0156035	3.72398e-05	0
k__Bacteria;p__Actinobacteria;c__Thermoleophilia;o__Solirubrobacterales;f__Conexibacteraceae;g__	0	0	0.000148959	0.00141511	0.00175027	0.00141511	0	0	0	0.00122891	0.00163855	0.00122891	0	0.00171303	0	0.00286746	0	0.000484117	0	0.00182475	0.00119167	0	0	0	0.00107995	0.00160131	0.00167579	0	0.00145235	3.72398e-05	0.00323986	0.00152683	0.00312814	0	0.00152683	0.00175027	0.00227163	0	0	0	0.00215991	0.00197371	0.00171303	0	0.00268126	0	0.00342606	0.0231631	0.00610733
k__Bacteria;p__Actinobacteria;c__Thermoleophilia;o__Solirubrobacterales;f__Conexibacteraceae;g__Conexibacter	0	0	0	7.44796e-05	0.000148959	0.000260679	0	0	0	0.000148959	0.000148959	7.44796e-05	0	0.000372398	0	0.000186199	0	0	0	0.000111719	0.000186199	0	0	0	0.000148959	0.000148959	0.000297918	0	0.000223439	0	0.000372398	0	0	0	0.000186199	0.000260679	0	0	0	0	0.000223439	0.000186199	0.000148959	0	0.000223439	0	0.000409638	0	0
k__Bacteria;p__Actinobacteria;c__Thermoleophilia;o__Solirubrobacterales;f__Patulibacteraceae;g__	0	0	0	0.00167579	0.00107995	0.00178751	0	0	0	0.00245783	0.00160131	0.00193647	0	0.00286746	0	0.00510185	0	3.72398e-05	0	0.00201095	0.00227163	0	0	0	0.00264402	0.00212267	0.00264402	3.72398e-05	0.00238335	0	0.00439429	0.000223439	7.44796e-05	3.72398e-05	0.00175027	0.00249507	0.00353778	0	0	0	0.00372398	0.0034633	0.00342606	0	0.00331434	0	0.00513909	0.000446877	0.00119167
k__Bacteria;p__Actinobacteria;c__Thermoleophilia;o__Solirubrobacterales;f__Patulibacteraceae;g__Patulibacter	0	0	0	0	0	0	0	0	0	0	0	0	0	0	0	0	0	0	0	0	0	0	0	0	0	0	0	0	0	0	0	0	0	0	0	0	0	0	0	0	0	0	0	0	0	0	0	0	0
k__Bacteria;p__Actinobacteria;c__Thermoleophilia;o__Solirubrobacterales;f__Solirubrobacteraceae;Other	0	0	0	0	0	0	0	0	0	0	0	0	0	0	0	0	0	0	0	0	0	0	0	0	0	0	0	0	0	0	0	0	0	0	0	0	0	0	0	0	0	0	0	0	0	0	0	0	0
k__Bacteria;p__Actinobacteria;c__Thermoleophilia;o__Solirubrobacterales;f__Solirubrobacteraceae;g__	0	0	0	0.00353778	0.00446877	0.00431982	0	0	0	0.00551149	0.00387294	0.00398466	0	0.0065542	0	0.0103527	0	0	0	0.0032771	0.00573493	0	0	0	0.00551149	0.00487841	0.00599561	0	0.00547425	0	0.0108368	0	0	0.00100547	0.00242059	0.0034633	0.00528805	0	0	0	0.00878859	0.00588389	0.00651696	0	0.00521357	0	0.00834171	0	0
k__Bacteria;p__Armatimonadetes;c__0319-6E2;o__;f__;g__	0	0	0	0.00782036	0.00953339	0.00480393	0	0	0	0.00566045	0.00770864	0.00927271	0	0.0074852	0	0.0071128	0	0	0	0.00670316	0.00517633	0	0	0	0.00726176	0.00856515	0.00789483	3.72398e-05	0.00647972	3.72398e-05	0.00822999	0	3.72398e-05	0	0.00480393	0.00588389	0.00424534	0	0	0	0.00741072	0.00722452	0.00782036	0	0.00502737	3.72398e-05	0.00856515	0	0
k__Bacteria;p__Armatimonadetes;c__Armatimonadia;o__Armatimonadales;f__Armatimonadaceae;g__	0	0	0	0.000893755	0.000782036	0.000446877	0	0	0	0.000633076	0.000782036	0.000782036	0	0.000782036	0	0.000521357	0	0	0	0.000744796	0.000372398	0	0	0	0.000856515	0.000633076	0.000930995	0	0.000707556	0	0.000521357	0	0	0	0.000707556	0.000595837	0.000260679	0	0	0	0.000595837	0.000633076	0.000223439	0	0.000521357	0	0.000484117	0.00372398	0
k__Bacteria;p__Armatimonadetes;c__Armatimonadia;o__FW68;f__;g__	0	0	0	0	0	0	0	0	0	3.72398e-05	3.72398e-05	0.000111719	0	3.72398e-05	0	0	0	0	0	0	7.44796e-05	0	0	0	0	0	0	0	0	0	7.44796e-05	0	0	0	0.000186199	0	0.000111719	0	0	0	0	0	0	0	3.72398e-05	0	3.72398e-05	0	0
k__Bacteria;p__Armatimonadetes;c__Chthonomonadetes;o__Chthonomonadales;Other;Other	0	0	0	0	7.44796e-05	3.72398e-05	0	0	0	3.72398e-05	3.72398e-05	0	0	0	0	3.72398e-05	0	0	0	0	0	0	0	0	3.72398e-05	3.72398e-05	7.44796e-05	0	0	0	3.72398e-05	0	0	0	0	0	0	0	0	0	0	7.44796e-05	3.72398e-05	0	0	0	0	0	0
k__Bacteria;p__Armatimonadetes;c__Chthonomonadetes;o__Chthonomonadales;f__Chthonomonadaceae;Other	0	0	0	0.000148959	3.72398e-05	7.44796e-05	0	0	0	0.000111719	7.44796e-05	0.000223439	0	0.000148959	0	7.44796e-05	0	0	0	0	0.000148959	0	0	0	0	0.000111719	3.72398e-05	0	0.000148959	0	3.72398e-05	0	0	0	0	0	0	0	0	0	3.72398e-05	0	3.72398e-05	0	7.44796e-05	0	3.72398e-05	0	0
k__Bacteria;p__Armatimonadetes;c__Chthonomonadetes;o__Chthonomonadales;f__Chthonomonadaceae;g__	0	0	0	0.00193647	0.00208543	0.00126615	0	0	0	0.00122891	0.00186199	0.00156407	0	0.00152683	3.72398e-05	0.00148959	0	0	0	0.00104271	0.00134063	0	0	0	0.00212267	0.00212267	0.00160131	0	0.00189923	0	0.00167579	0	0	0	0.00152683	0.00107995	0.000856515	0	0	0	0.00186199	0.00122891	0.00100547	0	0.00130339	0	0.00171303	0	0
k__Bacteria;p__Armatimonadetes;c__Chthonomonadetes;o__Chthonomonadales;f__Chthonomonadaceae;g__Chthonomonas	0	0	0	7.44796e-05	0	0.000111719	0	0	0	0.000111719	3.72398e-05	0	0	3.72398e-05	0	7.44796e-05	0	0	0	3.72398e-05	0	0	0	0	0.000148959	7.44796e-05	3.72398e-05	0	0	0	3.72398e-05	0	0	0	3.72398e-05	0	7.44796e-05	0	0	0	0.000111719	0	3.72398e-05	0	0	0	0	0	0
k__Bacteria;p__Armatimonadetes;c__Chthonomonadetes;o__SJA-22;f__;g__	0	0	0	0.00171303	0.00167579	0.00104271	0	0	0	0.000893755	0.00163855	0.00148959	0	0.00163855	0	0.00122891	0	0	0	0.00163855	0.00178751	0	0	0	0.00145235	0.00145235	0.00111719	0	0.00175027	0	0.00137787	0	0	0	0.00111719	0.00189923	0.00107995	0	0	0	0.000930995	0.000893755	0.000744796	0	0.00134063	0	0.00119167	0	0
k__Bacteria;p__Armatimonadetes;c__OPB50;o__;f__;g__	0	0	0	0.000558597	0.000148959	0	0	0	0	0.000148959	0.000186199	0.000372398	0	0.000148959	0	0.000223439	0	0	0	0.000297918	0.000111719	0	0	0	0.000409638	0.000260679	0.000372398	0	0.000446877	0	0.000446877	0	0	0	0.000521357	0.000409638	0.000521357	0	0	0	0.000223439	0.000409638	0.000260679	0	0.000297918	0	0.000223439	0	0
k__Bacteria;p__Armatimonadetes;c__SHA-37;o__;f__;g__	0	0	0	7.44796e-05	0.000223439	7.44796e-05	0	0	0	7.44796e-05	0.000186199	0.000148959	0	0.000111719	0	0	0	0	0	3.72398e-05	0.000186199	0	0	0	0	7.44796e-05	0.000223439	0	0.000260679	0	0.000111719	0	0	0	0.000223439	7.44796e-05	3.72398e-05	0	0	0	3.72398e-05	0.000260679	7.44796e-05	0	7.44796e-05	0	0.000111719	0	0
k__Bacteria;p__Armatimonadetes;c__SJA-176;o__;f__;g__	0	0	0	3.72398e-05	0	0	0	0	0	0	0	0	0	0	0	0	0	0	0	0	0	0	0	0	0	0	0	0	0	0	0	0	0	0	0	0	7.44796e-05	0	0	0	0	0	0	0	0	0	0	0	0
k__Bacteria;p__Armatimonadetes;c__[Fimbriimonadia];o__[Fimbriimonadales];f__;g__	0	0	0	0	0	0	0	0	0	0	0	0	0	0	0	0	0	0	0	3.72398e-05	3.72398e-05	0	0	0	0	0	0	0	0	0	3.72398e-05	0	0	0	3.72398e-05	0	7.44796e-05	0	0	0	0	0	0	0	3.72398e-05	0	0	0	0
k__Bacteria;p__Armatimonadetes;c__[Fimbriimonadia];o__[Fimbriimonadales];f__[Fimbriimonadaceae];g__	0	0	0	0.000111719	0.000260679	0.000297918	0	0	0	0.000148959	0.000223439	0.000223439	0	0.000372398	0	0.000186199	0	0	0	0.000372398	0.000446877	0	0	0	0.000409638	7.44796e-05	0.000223439	0	0.000409638	0	0.000297918	0	0	0	0.000856515	0.000595837	0.000670316	0	0	0	0.000223439	3.72398e-05	0.000223439	0	0.00100547	0	0.000297918	0	0
k__Bacteria;p__Armatimonadetes;c__[Fimbriimonadia];o__[Fimbriimonadales];f__[Fimbriimonadaceae];g__Fimbriimonas	0	0	0	0.000372398	0.000260679	0.000223439	0	0	0	0.000521357	0.000409638	0.000186199	0	0.000372398	0	0.000446877	0	0	0	0.000744796	0.000223439	0	0	0	0.000521357	0.000372398	0.000372398	0	0.000633076	0	0.000558597	0	0	0	0.000446877	0.000521357	0.000484117	0	0	0	0.000446877	0.000372398	0.000558597	0	0.000595837	0	0.000372398	0	0
k__Bacteria;p__BHI80-139;c__;o__;f__;g__	0	0	0	7.44796e-05	0	3.72398e-05	0	0	0	0	0	0	0	7.44796e-05	0	0.000111719	0	0	0	3.72398e-05	0	0	0	0	3.72398e-05	0	7.44796e-05	0	0	0	3.72398e-05	0	0	0	3.72398e-05	3.72398e-05	0.000148959	0	0	0	0.000111719	0	0	0	3.72398e-05	0	3.72398e-05	0	0
k__Bacteria;p__BRC1;c__PRR-11;o__;f__;g__	0	0	0	0.000335158	0.000409638	0.000260679	0	0	0	0.000372398	0.000558597	0.000558597	0	0.000484117	0	0.000521357	0	0	0	0.000335158	0.000558597	0	0	0	0.000148959	0.000595837	0.000335158	0	0.000707556	0	0.000521357	0	0	0	0.000707556	0.000670316	0.000484117	0	0	0	0.000595837	0.000521357	0.000372398	0	0.000744796	0	0.000595837	0	0
k__Bacteria;p__Bacteroidetes;Other;Other;Other;Other	0	0	0	7.44796e-05	0	3.72398e-05	0	0	0	3.72398e-05	7.44796e-05	7.44796e-05	0	0.000111719	0	3.72398e-05	0	0	0	3.72398e-05	3.72398e-05	0	0	0	0.000111719	3.72398e-05	3.72398e-05	0	3.72398e-05	0	7.44796e-05	0	0	0	3.72398e-05	0	0	0	0	0	0.000111719	0.000148959	3.72398e-05	0	3.72398e-05	0	0.000111719	0	0
k__Bacteria;p__Bacteroidetes;c__At12OctB3;o__;f__;g__	0	0	0	0	0	0	0	0	0	0	0	0	0	0	0	0	0	0	0	0	0	0	0	0	3.72398e-05	0	0	0	3.72398e-05	0	7.44796e-05	0	0	0	0	0	0	0	0	0	0	3.72398e-05	0	0	0	0	0	0	0
k__Bacteria;p__Bacteroidetes;c__BME43;o__;f__;g__	0	0	0	0	0	0	0	0	0	0	3.72398e-05	0	0	0	0	0	0	0	0	0	0	0	0	0	0	0	3.72398e-05	0	0	0	0	0	0	0	3.72398e-05	3.72398e-05	0.000148959	0	0	0	0	0	0	0	0	0	0	0	0
k__Bacteria;p__Bacteroidetes;c__Bacteroidia;o__Bacteroidales;f__;g__	0	7.44796e-05	0.000148959	0	0	0	7.44796e-05	0	0	0	0	0	0	0	0	0	0	0	0	0	0	0	0	0	0	0	0	0	0	0	0	0	0	0	0	0	0	0	0	7.44796e-05	0	0	0	0	0	0	3.72398e-05	0.000148959	3.72398e-05
k__Bacteria;p__Bacteroidetes;c__Bacteroidia;o__Bacteroidales;f__Bacteroidaceae;g__	0	0	0.000111719	0	0	0	0	0	0	0	0	0	0	0	7.44796e-05	0	0	0	0	0	0	0	0	0	0	0	0	0	0	0	0	0	0	0	0	0	0	0	0	0	0	0	0	0	0	0	0	0	0
k__Bacteria;p__Bacteroidetes;c__Bacteroidia;o__Bacteroidales;f__Bacteroidaceae;g__5-7N15	0	0	0.000186199	3.72398e-05	0	0	0	3.72398e-05	0	0	0	7.44796e-05	0	0	0	0	0	0	0	0	0	0	0	0	0	0	0	0	0	0	0	0	0	0	0	0	0	0	0	0	0	0	0	0	0	0	0	0	0
k__Bacteria;p__Bacteroidetes;c__Bacteroidia;o__Bacteroidales;f__Bacteroidaceae;g__BF311	0	0	3.72398e-05	0	0	0	3.72398e-05	0	0	0	0	0	0	0	0	0	0	0	0	0	0	0	0	0	0	0	0	0	0	0	0	0	0	0	0	0	0	0	0	0	0	0	0	0	0	0	0	0	0
k__Bacteria;p__Bacteroidetes;c__Bacteroidia;o__Bacteroidales;f__Bacteroidaceae;g__Bacteroides	0	0	0	0	0	0	0	0	0	0	0	0	0	0	0	0	0	0	0	0	0	0	0	0	0	3.72398e-05	0	0	0	0	0	0	0	0	0	0	0	0	0	0	0	0	0	0	0	0	0	0	0
k__Bacteria;p__Bacteroidetes;c__Bacteroidia;o__Bacteroidales;f__Porphyromonadaceae;g__Paludibacter	0	0	0	0	0	0	0	0	0	0	0	0	0	0	0	0	0	0	0	0	0	0	0	0	0	0	0	0	0	0	0	0	0	0	0	0	0	0	0	0	0	0	3.72398e-05	0	0	0	0	0	0
k__Bacteria;p__Bacteroidetes;c__Bacteroidia;o__Bacteroidales;f__Prevotellaceae;g__Prevotella	0.000111719	3.72398e-05	0.000409638	0.000111719	0.000111719	0	0.000223439	3.72398e-05	7.44796e-05	3.72398e-05	0	0	0.000297918	7.44796e-05	0.000297918	0	0	7.44796e-05	0	0.000186199	0	0	0	0	0	3.72398e-05	0	0.000148959	0	0.000223439	0	0	3.72398e-05	0	0	0	3.72398e-05	3.72398e-05	0	3.72398e-05	0	0	0	0	0	0	0	0.000670316	0.00107995
k__Bacteria;p__Bacteroidetes;c__Bacteroidia;o__Bacteroidales;f__RF16;g__	0	0	0	0	0	0	0	0	0	0	0	0	0	0	0	0	0	0	0	0	0	0	0	0	0	0	0	0	0	0	0	0	0	0	0	0	0	0	0	0	0	0	0	0	0	0	0	0	3.72398e-05
k__Bacteria;p__Bacteroidetes;c__Bacteroidia;o__Bacteroidales;f__Rikenellaceae;g__	0	0	0	0	0	0	0	0	0	0	0	0	0	0	0	0	0	0	0	0	0	0	0	0	0	0	0	0	0	0	0	0	0	0	0	7.44796e-05	0	0	0	0	0	0	0	0	0	0	0	0	0
k__Bacteria;p__Bacteroidetes;c__Bacteroidia;o__Bacteroidales;f__S24-7;g__	3.72398e-05	0	0	0	0	0	0	0	0	0	0	0	0	0	0	0	0	0	0	0	0	0	0	0	0	0	0	0	0	0	0	0	0	0	0	0	0	0	0	0	0	0	0	0	0	0	0	0	0
k__Bacteria;p__Bacteroidetes;c__Bacteroidia;o__Bacteroidales;f__VC21_Bac22;g__	0	0	0	0	0	0	0	0	0	0	0	0	0	0	0	0	0	0	0	0	0	0	0	0	0	0	0	0	0	0	0	0	0	0	0	0	0	0	0	0	0	0	0	0	0	0	0	0	0
k__Bacteria;p__Bacteroidetes;c__Bacteroidia;o__Bacteroidales;f__[Paraprevotellaceae];g__	0	0	0	0	0	0	0	0	0	0	0	0	0	0	0	0	0	0	0	0	0	0	0	0	0	0	0	0	0	0	0	0	0	0	0	0	0	0	0	0	0	0	0	0	0	0	0	0	0
k__Bacteria;p__Bacteroidetes;c__Bacteroidia;o__Bacteroidales;f__[Paraprevotellaceae];g__YRC22	0	0	0	0	0	0	0	0	0	0	0	0	0	0	0	0	0	0	0	0	0	0	0	0	0	0	0	0	0	0	0	0	0	0	0	0	0	0	0	0	0	0	0	0	0	0	0	3.72398e-05	0
k__Bacteria;p__Bacteroidetes;c__Bacteroidia;o__Bacteroidales;f__[Paraprevotellaceae];g__[Prevotella]	3.72398e-05	0	0	0	0	0	0	0	0	0	0	0	0	0	0	0	0	0	0	0	0	0	0	0	0	0	0	0	0	0	0	0	0	0	0	0	0	0	0	0	0	0	0	0	0	0	0	0	0
k__Bacteria;p__Bacteroidetes;c__Cytophagia;o__Cytophagales;Other;Other	0	0	0	0	0	0	0	0	0	0	0	0	0	7.44796e-05	0	0	0	0	0	0	0	0	0	0	0	0	0	0	0	0	0	0	0	0	0	0	0	0	0	0	0	0	0	0	0	0	0	0	0
k__Bacteria;p__Bacteroidetes;c__Cytophagia;o__Cytophagales;f__;g__	0	0	0	0	3.72398e-05	0	0	0	0	0	0	0	0	0	0	0	0	0	0	0	0	0	0	0	0	0	0	0	0	0	0	0	0	0	0	3.72398e-05	0	0	0	0	0	0	0	0	0	0	3.72398e-05	0	0
k__Bacteria;p__Bacteroidetes;c__Cytophagia;o__Cytophagales;f__Cytophagaceae;Other	0	0	0	0	0	0	0	0	0	0	0	0	0	7.44796e-05	0	0	0	0	0	3.72398e-05	3.72398e-05	0	0	0	0	0	0	0	0	0	0	0	0	0	0	0	0	0	0	0	3.72398e-05	0.000148959	3.72398e-05	0	0	0	7.44796e-05	0	0
k__Bacteria;p__Bacteroidetes;c__Cytophagia;o__Cytophagales;f__Cytophagaceae;g__	0	0	0	0.00156407	0.00223439	0.00148959	0	0	0	0.00178751	0.00148959	0.00219715	0	0.00152683	0	0.00137787	0	0	0	0.00323986	0.00376122	0	0	0	0.00201095	0.00204819	0.00201095	0	0.00245783	0	0.00152683	0.00167579	0	0.00297918	0.00398466	0.00160131	0.00208543	0	0	0	0.00186199	0.00197371	0.000968234	0	0.00186199	0	0.00178751	0.00361226	0.00890031
k__Bacteria;p__Bacteroidetes;c__Cytophagia;o__Cytophagales;f__Cytophagaceae;g__Adhaeribacter	0	0	0	7.44796e-05	3.72398e-05	0.000223439	0	0	0	0.000186199	0.000111719	3.72398e-05	0	3.72398e-05	0	7.44796e-05	0	0	0	0.000111719	7.44796e-05	0	0	0	3.72398e-05	0.000223439	0.000186199	0	0.000111719	0	3.72398e-05	0	0	0	3.72398e-05	7.44796e-05	0.000260679	0	0	0	0.000260679	0.000297918	0.000186199	0	0.000223439	0	0.000148959	0	0
k__Bacteria;p__Bacteroidetes;c__Cytophagia;o__Cytophagales;f__Cytophagaceae;g__Dyadobacter	0	0	0	0	0	0	0	0	0	0	0	0	0	7.44796e-05	0	0	0	0	0	0	0	0	0	0	0	3.72398e-05	0.000111719	0	0	0	0	0	0	0	0	0	0	0	0	0	0	0	0	0	0	0	0	0	0
k__Bacteria;p__Bacteroidetes;c__Cytophagia;o__Cytophagales;f__Cytophagaceae;g__Hymenobacter	0	0	0	7.44796e-05	0.000111719	7.44796e-05	0	0	0	7.44796e-05	0.000111719	0.000148959	0	0.000186199	0	0.000148959	0	0	0	0.000260679	7.44796e-05	0	0	0	3.72398e-05	3.72398e-05	7.44796e-05	0	7.44796e-05	0	0.000111719	0	0	0	3.72398e-05	7.44796e-05	0.000111719	0	0	0	3.72398e-05	0	0.000111719	0	3.72398e-05	0	3.72398e-05	0	0
k__Bacteria;p__Bacteroidetes;c__Cytophagia;o__Cytophagales;f__Cytophagaceae;g__Pontibacter	0	0	0	0	7.44796e-05	3.72398e-05	0	0	0	3.72398e-05	3.72398e-05	3.72398e-05	0	0	0	0	0	0	0	0	7.44796e-05	0	0	0	0	3.72398e-05	0	0	3.72398e-05	0	0	0	0	0	0	0	0	0	0	0	0	0	3.72398e-05	0	0	0	0	0	0
k__Bacteria;p__Bacteroidetes;c__Cytophagia;o__Cytophagales;f__Cytophagaceae;g__Rhodocytophaga	0	0	0	0.000111719	0.000335158	0.000223439	0	0	0	0.000223439	0.000409638	0.000223439	0	0.000297918	0	0.000260679	0	0	0	0.000260679	0.000186199	0	0	0	0.000260679	0.000335158	0.000446877	0	0.000148959	0	0.000335158	0	0	0	0.000148959	0.000111719	7.44796e-05	0	0	0	7.44796e-05	0.000186199	7.44796e-05	0	0.000186199	0	0.000111719	0	0
k__Bacteria;p__Bacteroidetes;c__Cytophagia;o__Cytophagales;f__Cytophagaceae;g__Sporocytophaga	0	0	0	3.72398e-05	0.000111719	0	0	0	0	3.72398e-05	3.72398e-05	0.000186199	0	0	0	0.000186199	0	0	0	0.000223439	0.000297918	0	0	0	0	7.44796e-05	0.000148959	0	0.000223439	0	0.000223439	0	0	0	0.000186199	7.44796e-05	0.000297918	0	0	0	0.000111719	0.000223439	3.72398e-05	0	0.000260679	0	7.44796e-05	0	0
k__Bacteria;p__Bacteroidetes;c__Cytophagia;o__Cytophagales;f__[Amoebophilaceae];g__	0	0	0	0	0	0	0	0	0	0	0	0	0	0	0	0	0	0	0	0	0	0	0	0	0	0	0	0	0	0	0	0	0	0	0	7.44796e-05	0	0	0	0	0	0	0	0	0	0	0	0	0
k__Bacteria;p__Bacteroidetes;c__Cytophagia;o__Cytophagales;f__[Amoebophilaceae];g__Candidatus Amoebophilus	0	0	0	0	0	0	0	0	0	0	0	0	0	0	0	0	0	0	0	0	0	0	0	0	0	0	0	0	0	0	0	0	0	0	0	0	0	0	0	0	0	0	0	0	0	0	0	0	0
k__Bacteria;p__Bacteroidetes;c__Flavobacteriia;o__Flavobacteriales;f__Cryomorphaceae;g__	0	0	0	0.000223439	0.000111719	0.000186199	0	0	0	0.000111719	3.72398e-05	0.000223439	0	0.000297918	0	0.000148959	0	0	0	0.000558597	0.000260679	0	0	0	0.000335158	0.000148959	0.000372398	0	0.000335158	0	0.000558597	0	0	0	0.000484117	0.000223439	0.000409638	0	0	0	0.000335158	0.000409638	7.44796e-05	0	0.000446877	0	0.000297918	0	0
k__Bacteria;p__Bacteroidetes;c__Flavobacteriia;o__Flavobacteriales;f__Cryomorphaceae;g__Crocinitomix	0	0	0	0	0	0	0	0	0	3.72398e-05	3.72398e-05	0	0	0	0	7.44796e-05	0	0	0	0.000148959	7.44796e-05	0	0	0	0	0.000148959	3.72398e-05	0	7.44796e-05	0	0.000111719	0	0	0	3.72398e-05	7.44796e-05	0	0	0	0	0.000186199	0.000260679	0.000148959	0	3.72398e-05	0	0.000111719	0	0
k__Bacteria;p__Bacteroidetes;c__Flavobacteriia;o__Flavobacteriales;f__Cryomorphaceae;g__Fluviicola	0	0	0	0	0	0	0	0	0	0	3.72398e-05	0	0	0	0	0	0	0	0	0.000148959	0	0	0	0	0	3.72398e-05	0.000297918	0	0	0	3.72398e-05	0	0	0	0	7.44796e-05	0	0	0	0	0	3.72398e-05	7.44796e-05	0	0	0	0	0	0
k__Bacteria;p__Bacteroidetes;c__Flavobacteriia;o__Flavobacteriales;f__Flavobacteriaceae;g__Flavobacterium	0	0	0	0	7.44796e-05	0	0	0	0	0	0	0	0	0	0	0	0	0	0	0	0	0	0	0	0	0	0	0	0	0	0	0	0	0	0	0	0	0	0	0	0	0	0	0	3.72398e-05	0	0	0	0
k__Bacteria;p__Bacteroidetes;c__Flavobacteriia;o__Flavobacteriales;f__[Weeksellaceae];g__Chryseobacterium	0	0	0	0	0	0	0	0	0	0	3.72398e-05	3.72398e-05	0	0	0	0	0	0	0	0	0	0	0	0	0	0	0	0	0	0	0	0	0	0	0	0	0	0	0	0	0	0	0	0	0	0	0	0	0
k__Bacteria;p__Bacteroidetes;c__Sphingobacteriia;o__Sphingobacteriales;f__;g__	0	0	0	0.0029047	0.00294194	0.00212267	0	0	0	0.00219715	0.00201095	0.00148959	0	0.00260679	0	0.00201095	0	0	0	0.0129222	0.0115071	0	0	0	0.0110602	0.00945891	0.0125498	3.72398e-05	0.007299	0	0.00808103	0	0	0	0.0108368	0.00901203	0.00867687	0	0	0	0.0109857	0.0112092	0.0100547	0	0.0106133	0	0.00834171	0	0
k__Bacteria;p__Bacteroidetes;c__Sphingobacteriia;o__Sphingobacteriales;f__Sphingobacteriaceae;g__	0	0	0	0.000223439	0.000111719	0.000260679	0	0	0	0.000335158	0.000186199	0.000260679	0	0.000223439	0	0.000186199	0	0	0	0.000148959	3.72398e-05	0	0	0	0.000223439	0.000223439	0.000148959	0	0	0	3.72398e-05	0	0	0	3.72398e-05	3.72398e-05	0	0	0	0	0.000111719	7.44796e-05	0	0	0	0	0.000186199	0	0
k__Bacteria;p__Bacteroidetes;c__Sphingobacteriia;o__Sphingobacteriales;f__Sphingobacteriaceae;g__Pedobacter	0	0	0	0.000372398	0.000484117	0.000223439	0	0	0	0.000111719	0.000335158	0.000446877	0	0.000111719	0	0.000558597	0	0	0	3.72398e-05	0.000111719	0	0	0	0.000484117	0.000297918	0.000297918	0	0.000148959	0	0.000260679	0	0	0	0.000260679	7.44796e-05	0.000111719	0	0	0	0.000223439	0.000297918	0.000409638	0	0.000111719	0	7.44796e-05	0	0
k__Bacteria;p__Bacteroidetes;c__VC2_1_Bac22;o__;f__;g__	0	0	0	0	3.72398e-05	3.72398e-05	0	0	0	0.000111719	7.44796e-05	0	0	0	0	0	0	0	0	3.72398e-05	3.72398e-05	0	0	0	0	0	0	0	0.000186199	0	0	0	0	0	0	0	0	0	0	0	0	0	0	0	0	0	0	0	0
k__Bacteria;p__Bacteroidetes;c__[Rhodothermi];o__[Rhodothermales];f__Rhodothermaceae;g__	0	0	0	0	0	0	0	0	0	0	0	3.72398e-05	0	0	0	3.72398e-05	0	0	0	0	0	0	0	0	3.72398e-05	0	3.72398e-05	0	3.72398e-05	0	3.72398e-05	0	0	0	3.72398e-05	3.72398e-05	0	0	0	0	0	3.72398e-05	3.72398e-05	0	3.72398e-05	0	3.72398e-05	0	0
k__Bacteria;p__Bacteroidetes;c__[Rhodothermi];o__[Rhodothermales];f__Rhodothermaceae;g__Rubricoccus	0	0	0	3.72398e-05	3.72398e-05	0	0	0	0	7.44796e-05	0.000111719	3.72398e-05	0	0	0	0.000111719	0	0	0	0	0	0	0	0	3.72398e-05	0.000148959	3.72398e-05	0	7.44796e-05	0	7.44796e-05	0	0	0	3.72398e-05	7.44796e-05	0	0	0	0	3.72398e-05	0.000148959	0.000111719	0	7.44796e-05	0	3.72398e-05	0	0
k__Bacteria;p__Bacteroidetes;c__[Saprospirae];o__[Saprospirales];f__;g__	0	0	0	0	0	0	0	0	0	0	0	0	0	0	0	3.72398e-05	0	0	0	7.44796e-05	7.44796e-05	0	0	0	0	3.72398e-05	0	0	0	0	0	0	0	0	7.44796e-05	0	3.72398e-05	0	0	0	3.72398e-05	0	7.44796e-05	0	3.72398e-05	7.44796e-05	0	0	0
k__Bacteria;p__Bacteroidetes;c__[Saprospirae];o__[Saprospirales];f__Chitinophagaceae;Other	0	0	0	0	0	0	0	0	0	0	3.72398e-05	3.72398e-05	0	3.72398e-05	0	0	0	0	0	0	0	0	0	0	0	0.000111719	0	0	0	0	0	0	0	0	0	0	0	0	0	0	0	0	0.000148959	0	0	0	0	0	0
k__Bacteria;p__Bacteroidetes;c__[Saprospirae];o__[Saprospirales];f__Chitinophagaceae;g__	0	0	0	0.0143001	0.0140022	0.0107251	0	3.72398e-05	0	0.0132574	0.0121029	0.0118795	0	0.0117678	3.72398e-05	0.0122147	0	0	0	0.019104	0.0160876	0	0	0	0.0166834	0.0143001	0.0143001	0	0.0161993	0	0.0123264	0.00208543	3.72398e-05	3.72398e-05	0.0173537	0.0115071	0.0134436	0	0	0	0.0131829	0.0113581	0.0131829	0	0.0122891	0	0.0123264	0.000707556	0
k__Bacteria;p__Bacteroidetes;c__[Saprospirae];o__[Saprospirales];f__Chitinophagaceae;g__Chitinophaga	0	0	0	7.44796e-05	0.000223439	3.72398e-05	0	0	0	7.44796e-05	0.000111719	3.72398e-05	0	0.000223439	0	0.000148959	0	0	0	0.000148959	7.44796e-05	0	0	0	7.44796e-05	3.72398e-05	0.000148959	0	0	0	0.000111719	0	0	0	7.44796e-05	3.72398e-05	3.72398e-05	0	0	0	7.44796e-05	7.44796e-05	7.44796e-05	0	0.000148959	0	0.000111719	0	0
k__Bacteria;p__Bacteroidetes;c__[Saprospirae];o__[Saprospirales];f__Chitinophagaceae;g__Flavisolibacter	3.72398e-05	0	0	0.00715004	0.00837895	0.00562321	0	0	0	0.00744796	0.00688936	0.00700108	0	0.00528805	0	0.00525081	7.44796e-05	0.00554873	0	0.00733624	0.00800655	0	0	0	0.00856515	0.00867687	0.00957063	0	0.00607009	0	0.00614456	0.00242059	0.00603285	0	0.00517633	0.00584665	0.00454325	0	0	0	0.0065542	0.007299	0.00744796	0	0.00599561	0	0.00592113	0.000111719	0.00160131
k__Bacteria;p__Bacteroidetes;c__[Saprospirae];o__[Saprospirales];f__Chitinophagaceae;g__Niastella	0	0	0	7.44796e-05	0.000186199	3.72398e-05	0	0	0	0.000111719	0	0	0	3.72398e-05	0	3.72398e-05	0	0	0	0.000111719	0.000148959	0	0	0	0.000111719	3.72398e-05	0	0	3.72398e-05	0	3.72398e-05	0	0	0	7.44796e-05	0	3.72398e-05	0	0	0	7.44796e-05	7.44796e-05	3.72398e-05	0	7.44796e-05	0	0	0	0
k__Bacteria;p__Bacteroidetes;c__[Saprospirae];o__[Saprospirales];f__Chitinophagaceae;g__Sediminibacterium	0	0	0	3.72398e-05	0	0	0	0	0	0.000148959	0	0	0	3.72398e-05	0	0	0	0	0	0	0	0	0	0	0	0	0	0	0	0	0	0	0	0	0	0	0	0	0	0	3.72398e-05	0	0	0	0	0	0	0	0
k__Bacteria;p__Bacteroidetes;c__[Saprospirae];o__[Saprospirales];f__Chitinophagaceae;g__Segetibacter	0	0	0	3.72398e-05	0.000111719	0	0	0	0	0.000223439	0.000148959	3.72398e-05	0	0.000223439	0	0.000186199	0	0	0	3.72398e-05	0.000148959	0	0	0	0.000223439	0.000148959	0.000111719	0	0.000186199	0	3.72398e-05	0	0	0	0	0.000186199	0.000148959	0	0	0	0.000186199	0.000111719	0.000186199	0	0.000111719	0	0	0	0
k__Bacteria;p__Bacteroidetes;c__[Saprospirae];o__[Saprospirales];f__Saprospiraceae;g__	0	0	0	0.000782036	0.000595837	0.000297918	0	0	0	0.000670316	0.000521357	0.000819275	0	0.000409638	0	0.000335158	0	0	0	0.00145235	0.00148959	0	0	0	0.00130339	0.00111719	0.00119167	0	0.00167579	0	0.00104271	0	0	0	0.00242059	0.00163855	0.00223439	0	0	0	0.00175027	0.000968234	0.00175027	0	0.00204819	0	0.000930995	0	0
k__Bacteria;p__Chlamydiae;c__Chlamydiia;Other;Other;Other	0	0	0	0	0	0	0	0	0	0	0	0	0	0	0	0	0	0	0	0	0	0	0	0	0	0	0	0	0	0	0	0	0	0	0	0	0	0	0	0	0	7.44796e-05	0	0	0	0	0	0	0
k__Bacteria;p__Chlamydiae;c__Chlamydiia;o__;f__;g__	0	0	0	7.44796e-05	3.72398e-05	0	0	0	0	0.000111719	0	0	0	0	0	0	0	0	0	0	0	0	0	0	7.44796e-05	0	0.000111719	0	3.72398e-05	0	0	0	0	0	0	3.72398e-05	0	0	0	0	3.72398e-05	3.72398e-05	0	0	7.44796e-05	0	0.000111719	0	0
k__Bacteria;p__Chlamydiae;c__Chlamydiia;o__Chlamydiales;Other;Other	0	0	0	0	3.72398e-05	0	0	0	0	3.72398e-05	0	3.72398e-05	0	3.72398e-05	0	0	0	0	0	0	0	0	0	0	3.72398e-05	3.72398e-05	0	0	3.72398e-05	0	3.72398e-05	0	0	0	3.72398e-05	0	0.000111719	0	0	0	3.72398e-05	0	7.44796e-05	0	3.72398e-05	0	0	0	0
k__Bacteria;p__Chlamydiae;c__Chlamydiia;o__Chlamydiales;f__;g__	0	0	0	3.72398e-05	0	0	0	0	0	0	3.72398e-05	0	0	0	0	0	0	0	0	0.000111719	3.72398e-05	0	0	0	0.000111719	3.72398e-05	0	0	0	0	0	0	0	0	0	0	0.000111719	0	0	0	0	7.44796e-05	3.72398e-05	0	7.44796e-05	0	0	0	0
k__Bacteria;p__Chlamydiae;c__Chlamydiia;o__Chlamydiales;f__Chlamydiaceae;Other	0	0	0	0	0	0	0	0	0	0	0	0	0	0	0	0	0	0	0	0	0	0	0	0	0	0	0	0	0	0	0	0	0	0	0	0	0	0	0	0	0	7.44796e-05	0	0	0	0	0	0	0
k__Bacteria;p__Chlamydiae;c__Chlamydiia;o__Chlamydiales;f__Chlamydiaceae;g__	0	0	0	0	0	3.72398e-05	0	0	0	7.44796e-05	0	3.72398e-05	0	0	0	0	0	0	0	0	0	0	0	0	3.72398e-05	0	0	0	0	0	7.44796e-05	0	0	0	0	0	0	0	0	0	0	0	0	0	3.72398e-05	0	0	0	0
k__Bacteria;p__Chlamydiae;c__Chlamydiia;o__Chlamydiales;f__Parachlamydiaceae;Other	0	0	0	0.000148959	0.000186199	0.000111719	0	0	0	3.72398e-05	0.000223439	0.000111719	0	0.000148959	0	0.000335158	0	0	0	0.000260679	0.000111719	0	0	0	0.000409638	0.000223439	0.000111719	0	0.000111719	0	0.000148959	0	0	0	7.44796e-05	0.000186199	3.72398e-05	0	0	0	0.000335158	0.000260679	0.000186199	0	0.000111719	0	0.000260679	0	0
k__Bacteria;p__Chlamydiae;c__Chlamydiia;o__Chlamydiales;f__Parachlamydiaceae;g__	0	0	0	0.000148959	7.44796e-05	3.72398e-05	0	0	0	3.72398e-05	3.72398e-05	0.000186199	0	0.000111719	0	7.44796e-05	0	0	0	7.44796e-05	3.72398e-05	0	0	0	7.44796e-05	0.000111719	0	0	0	0	0.000186199	0	0	0	7.44796e-05	3.72398e-05	3.72398e-05	0	0	0	0.000297918	3.72398e-05	0.000186199	0	3.72398e-05	0	0.000186199	0	0
k__Bacteria;p__Chlamydiae;c__Chlamydiia;o__Chlamydiales;f__Parachlamydiaceae;g__Candidatus Protochlamydia	0	0	0	0.000446877	0.000335158	0.000260679	0	0	0	0.000223439	0.000521357	0.000595837	0	0.000484117	0	0.000446877	0	0	0	0.000409638	0.000446877	0	0	0	0.000782036	0.000521357	0.000595837	0	0.000372398	0	0.000595837	0	0	0	0.000409638	0.000409638	0.000484117	0	0	0	0.000335158	0.000409638	0.000633076	0	0.000633076	0	0.000633076	0	0
k__Bacteria;p__Chlamydiae;c__Chlamydiia;o__Chlamydiales;f__Parachlamydiaceae;g__Parachlamydia	0	0	0	3.72398e-05	7.44796e-05	3.72398e-05	0	0	0	0	0.000148959	0	0	3.72398e-05	0	0	0	0	0	0.000186199	0.000111719	0	0	0	0.000223439	0	0.000186199	0	7.44796e-05	0	0	0	0	0	0	3.72398e-05	3.72398e-05	0	0	0	0.000111719	0.000148959	0.000148959	0	3.72398e-05	0	0.000111719	0	0
k__Bacteria;p__Chlamydiae;c__Chlamydiia;o__Chlamydiales;f__Rhabdochlamydiaceae;g__Candidatus Rhabdochlamydia	0	0	0	3.72398e-05	0.000186199	7.44796e-05	0	0	0	3.72398e-05	7.44796e-05	7.44796e-05	0	0	0	0.000223439	0	0	0	7.44796e-05	0.000111719	0	0	0	7.44796e-05	0	0.000148959	0	0.000148959	0	7.44796e-05	0	0	0	7.44796e-05	0	7.44796e-05	0	0	0	7.44796e-05	0.000148959	3.72398e-05	0	0	0	0.000148959	0	0
k__Bacteria;p__Chlamydiae;c__Chlamydiia;o__Chlamydiales;f__Simkaniaceae;Other	0	0	0	0	0	0	0	0	0	0	0	0	0	0	0	0	0	0	0	0	0	0	0	0	0	0	0	0	0	0	7.44796e-05	0	0	0	0	0	0	0	0	0	0	0	0	0	0	0	0	0	0
k__Bacteria;p__Chlamydiae;c__Chlamydiia;o__Chlamydiales;f__Waddliaceae;g__	0	0	0	0	0	0	0	0	0	0	0.000111719	0	0	0	0	0	0	0	0	0	0	0	0	0	0	0	0	0	0	0	0	0	0	0	0	0	0	0	0	0	0	0	0	0	0	0	0	0	0
k__Bacteria;p__Chlamydiae;c__Chlamydiia;o__Chlamydiales;f__Waddliaceae;g__Waddlia	0	0	0	0	0	0	0	0	0	0	3.72398e-05	0	0	0	0	0	0	0	0	3.72398e-05	0	0	0	0	0	0	0	0	0	0	0	0	0	0	0	0	0	0	0	0	0	0	0	0	0	0	0	0	0
k__Bacteria;p__Chlorobi;c__;o__;f__;g__	0	0	0	3.72398e-05	7.44796e-05	3.72398e-05	0	0	0	0	3.72398e-05	0	0	0.000111719	0	7.44796e-05	0	0	0	0.000558597	0.000372398	0	0	0	0.000111719	0.000297918	0.000335158	0	0.000595837	0	0.000409638	0	0	0	0.000744796	0.000521357	0.000297918	0	0	0	0.000186199	0.000484117	7.44796e-05	0	0.000484117	0	0.000372398	0	0
k__Bacteria;p__Chlorobi;c__BSV26;o__A89;f__;g__	0	0	0	0.000148959	7.44796e-05	0	0	0	0	0.000111719	0.000111719	7.44796e-05	0	3.72398e-05	0	0	0	0	0	7.44796e-05	0.000111719	0	0	0	0.000148959	0.000148959	3.72398e-05	0	7.44796e-05	0	3.72398e-05	0	0	0	0.000148959	3.72398e-05	7.44796e-05	0	0	0	3.72398e-05	0	0.000111719	0	0.000148959	0	0	0	0
k__Bacteria;p__Chlorobi;c__OPB56;o__;f__;g__	0	0	0	0.000521357	0.000446877	0.000484117	0	0	0	0.000186199	0.000372398	0.000260679	0	0.000446877	0	0.000521357	0	0	0	0.000558597	0.00122891	0	0	0	0.000782036	0.000595837	0.000968234	0	0.000744796	0	0.000446877	0	0	0	0.000595837	0.000297918	0.000409638	0	0	0	0.000670316	0.000521357	0.000521357	0	0.000297918	0	0.000744796	0	0
k__Bacteria;p__Chlorobi;c__SJA-28;o__;f__;g__	0	0	0	0.000186199	7.44796e-05	0.000148959	0	0	0	3.72398e-05	0.000111719	0.000148959	0	0.000111719	0	0.000111719	0	0	0	0.000260679	0.000372398	0	0	0	7.44796e-05	0.000223439	0.000148959	0	0.000372398	0	0.000186199	0	0	0	0.000372398	3.72398e-05	0.000148959	0	0	0	0.000297918	3.72398e-05	0.000186199	0	0.000260679	0	0.000223439	0	0
k__Bacteria;p__Chloroflexi;c__;o__;f__;g__	0	0	0	0.000372398	0.000558597	0.000595837	0	0	0	0.000558597	0.000521357	0.000335158	0	0.000819275	0	0.000633076	0	0	0	0.00100547	0.000782036	0	0	0	0.000558597	0.000521357	0.000744796	0	0.000707556	0	0.000521357	0	0	0	0.000595837	0.000446877	0.000856515	0	0	0	0.000633076	0.000893755	0.000670316	0	0.000260679	0	0.000744796	0	0
k__Bacteria;p__Chloroflexi;c__Anaerolineae;o__;f__;g__	0	0	0	0.000744796	0.000521357	0.000521357	0	0	0	0.000558597	0.000633076	0.000633076	0	0.000782036	0	0.000633076	0	0	0	0.00107995	0.00107995	0	0	0	0.000670316	0.00100547	0.000484117	0	0.000670316	0	0.00111719	0	0	0	0.00104271	0.00141511	0.00104271	0	0	0	0.000707556	0.000521357	0.00111719	0	0.00186199	0	0.00156407	0	0
k__Bacteria;p__Chloroflexi;c__Anaerolineae;o__A31;f__;g__	0	0	0	0.000111719	7.44796e-05	7.44796e-05	0	0	0	0	0.000260679	7.44796e-05	0	7.44796e-05	0	0.000223439	0	0	0	7.44796e-05	0.000186199	0	0	0	0	0.000148959	0.000148959	0	0.000111719	0	0.000111719	0	0	0	3.72398e-05	0	0.000111719	0	0	0	0.000148959	3.72398e-05	7.44796e-05	0	0.000260679	0	0.000148959	0	0
k__Bacteria;p__Chloroflexi;c__Anaerolineae;o__A31;f__S47;g__	0	0	0	0.0042081	0.00469221	0.0027185	0	0	0	0.00275574	0.00361226	0.00361226	0	0.00417086	0	0.00461773	0	0	0	0.00398466	0.00465497	0	0	0	0.00350054	0.00323986	0.00413362	3.72398e-05	0.00245783	0	0.00372398	0	0	0	0.00264402	0.00353778	0.00465497	0	0	0	0.00353778	0.00431982	0.00424534	0	0.00387294	0	0.00342606	0	0
k__Bacteria;p__Chloroflexi;c__Anaerolineae;o__Ardenscatenales;f__Ardenscatenaceae;g__Ardenscatena	0	0	0	0.000148959	0.000335158	0.000223439	0	0	0	3.72398e-05	0.000223439	0.000372398	0	0.000111719	0	7.44796e-05	0	0	0	0.000186199	0.000297918	0	0	0	0.000223439	0.000223439	0.000148959	0	0	0	0.000186199	0	0	0	0.000372398	0.000223439	0.000335158	0	0	0	0.000521357	0.000372398	0.000111719	0	7.44796e-05	0	0.000223439	0	0
k__Bacteria;p__Chloroflexi;c__Anaerolineae;o__CFB-26;f__;g__	0	0	0	0.00770864	0.00640524	0.00502737	0	0	0	0.00409638	0.00573493	0.00558597	0	0.00677764	0	0.00647972	0	0	0	0.007299	0.00610733	0	0	0	0.00629352	0.00681488	0.00588389	0	0.00916099	0	0.00558597	0	0	0	0.00770864	0.0101665	0.00774588	0	0	0	0.00607009	0.00558597	0.00487841	0	0.00826723	0	0.00599561	0	0
k__Bacteria;p__Chloroflexi;c__Anaerolineae;o__Caldilineales;f__Caldilineaceae;g__	0	0	0	0.000968234	0.00175027	0.000744796	0	0	0	0.00156407	0.00201095	0.00130339	0	0.00171303	0	0.00152683	0	0	0	0.00130339	0.00119167	0	0	0	0.00152683	0.00178751	0.00163855	0	0.00148959	0	0.00137787	0	0	0	0.00126615	0.00167579	0.00193647	0	0	0	0.00145235	0.00134063	0.00156407	0	0.00130339	0	0.00160131	0	0
k__Bacteria;p__Chloroflexi;c__Anaerolineae;o__Caldilineales;f__Caldilineaceae;g__Caldilinea	0	0	0	0	3.72398e-05	7.44796e-05	0	0	0	0	0	7.44796e-05	0	3.72398e-05	0	0	0	0	0	7.44796e-05	7.44796e-05	0	0	0	0	7.44796e-05	7.44796e-05	0	0	0	7.44796e-05	0	0	0	0	0	0	0	0	0	3.72398e-05	3.72398e-05	0.000223439	0	7.44796e-05	0	0.000186199	0	0
k__Bacteria;p__Chloroflexi;c__Anaerolineae;o__DRC31;f__;g__	0	0	0	0	0	3.72398e-05	0	0	0	7.44796e-05	0	0	0	0	0	0	0	0	0	0	0.000111719	0	0	0	0	0	0	0	0	0	0	0	0	0	0	0	3.72398e-05	0	0	0	0	7.44796e-05	0	0	0	0	0	0	0
k__Bacteria;p__Chloroflexi;c__Anaerolineae;o__GCA004;f__;g__	0	0	0	0	0.000186199	0	0	0	0	0	0	0	0	0	0	0	0	0	0	0	0	0	0	0	0	0	0	0	0	0	0	0	0	0	0	0	0	0	0	0	0	0	0	0	0	0	0	0	0
k__Bacteria;p__Chloroflexi;c__Anaerolineae;o__H39;f__;g__	0	0	0	0.000893755	0.00145235	0.00104271	0	0	0	0.00148959	0.000893755	0.00104271	0	0.00201095	0	0.00163855	0	0	0	0.00145235	0.00156407	0	0	0	0.00189923	0.00111719	0.000856515	0	0.00178751	0	0.00122891	0	0	0	0.00186199	0.00342606	0.00219715	0	0	0	0.00115443	0.00130339	0.00148959	0	0.00219715	0	0.00156407	0	0
k__Bacteria;p__Chloroflexi;c__Anaerolineae;o__S0208;f__;g__	0	0	0	0.00227163	0.00152683	0.00134063	0	0	0	0.00227163	0.00141511	0.00126615	0	0.00137787	0	0.00253231	0	0	0	0.00279298	0.00249507	0	0	0	0.00130339	0.00130339	0.00115443	0	0.00312814	0	0.00115443	3.72398e-05	0	0	0.00212267	0.00193647	0.00480393	0	0	0	0.00126615	0.00141511	0.00156407	0	0.00193647	0	0.00145235	0	0
k__Bacteria;p__Chloroflexi;c__Anaerolineae;o__SB-34;f__;g__	0	0	0	3.72398e-05	3.72398e-05	3.72398e-05	0	0	0	3.72398e-05	0	3.72398e-05	0	0	0	0	0	0	0	0	0	0	0	0	0	0	0	0	0	0	3.72398e-05	0	0	0	0.000148959	3.72398e-05	0.000111719	0	0	0	0	0	0	0	3.72398e-05	0	3.72398e-05	0	0
k__Bacteria;p__Chloroflexi;c__Anaerolineae;o__SBR1031;f__A4b;g__	0	0	0	0.0130712	0.010092	0.00893755	0	3.72398e-05	0	0.00971958	0.0102782	0.0126988	0	0.0126615	0	0.0105761	0	0	0	0.00971958	0.00871411	0	0	0	0.0116188	0.011023	0.0102037	3.72398e-05	0.0125126	0	0.00659144	0	0	0	0.0116561	0.0201467	0.0120657	0	0	0	0.00871411	0.0111347	0.0100547	0	0.00875135	0	0.00763416	0	0
k__Bacteria;p__Chloroflexi;c__Anaerolineae;o__SBR1031;f__SJA-101;g__	0	0	0	0.000484117	0.000409638	0.000260679	0	0	0	0.00189923	0.000670316	0.000595837	0	0.000372398	0	0.000930995	0	0	0	0.000297918	0.000484117	0	0	0	0.000484117	0.000446877	0.000707556	0	0.000111719	0	0.000409638	0	0	0	0.000484117	0.000633076	0.000297918	0	0	0	0.000707556	0.000670316	0.000446877	0	0.000223439	0	0.000223439	0	0
k__Bacteria;p__Chloroflexi;c__Anaerolineae;o__SBR1031;f__oc28;g__	0	0	0	0.011023	0.00901203	0.00696384	0	0	0	0.0069266	0.00811827	0.00703832	0	0.00975682	0	0.00886307	0	3.72398e-05	0	0.006368	0.00886307	0	0	0	0.00867687	0.00830447	0.00707556	0	0.0114326	0	0.00763416	0	3.72398e-05	0	0.00718728	0.015678	0.00741072	3.72398e-05	0	0	0.00726176	0.00856515	0.0071128	0	0.00755968	0	0.00830447	0	0
k__Bacteria;p__Chloroflexi;c__Anaerolineae;o__SHA-20;f__;g__	0	0	0	0.000260679	0.000409638	0.000148959	0	0	0	0.000223439	0.000223439	0.000186199	0	0.000111719	0	0.000111719	0	0	0	0.000148959	0.000260679	0	0	0	0.000148959	0.000297918	0.000148959	0	0.000335158	0	0.000297918	0	0	0	0.000297918	0.000260679	0.000260679	0	0	0	0.000372398	0.000372398	0.000186199	0	0.000297918	0	0.000372398	0	0
k__Bacteria;p__Chloroflexi;c__Anaerolineae;o__WCHB1-50;f__;g__	0	0	0	0.000558597	0.00100547	0.000633076	0	0	0	0.000558597	0.000670316	0.000707556	0	0.000670316	0	0.000744796	0	0	0	0.000633076	0.000856515	0	0	0	0.000633076	0.000260679	0.000484117	0	0.000782036	0	0.000372398	0	0	0	0.000930995	0.000819275	0.000595837	0	0	0	0.000707556	0.000595837	0.000446877	0	0.000484117	0	0.000633076	0	0
k__Bacteria;p__Chloroflexi;c__Anaerolineae;o__envOPS12;f__;g__	0	0	0	0.000148959	3.72398e-05	3.72398e-05	0	0	0	0.000409638	3.72398e-05	0.000111719	0	0.000111719	0	0.000111719	0	0	0	0.000111719	7.44796e-05	0	0	0	3.72398e-05	7.44796e-05	3.72398e-05	0	0.000186199	0	3.72398e-05	0	0	0	0	0.000223439	0.000260679	0	0	0	7.44796e-05	7.44796e-05	3.72398e-05	0	0.000186199	0	0.000186199	0	0
k__Bacteria;p__Chloroflexi;c__Anaerolineae;o__pLW-97;f__;g__	0	0	0	0	0.000148959	0.000186199	0	0	0	7.44796e-05	3.72398e-05	7.44796e-05	0	0.000297918	0	0.000223439	0	0	0	0	0.000111719	0	0	0	3.72398e-05	0.000148959	0.000111719	0	0.000186199	0	0.000148959	0	0	0	3.72398e-05	0.000186199	0.000223439	0	0	0	7.44796e-05	0.000148959	0.000148959	0	7.44796e-05	0	0.000223439	0	0
k__Bacteria;p__Chloroflexi;c__C0119;o__;f__;g__	0	0	0	0.00994302	0.0109485	0.00621904	0	0	0	0.00700108	0.00990578	0.00770864	0	0.0109857	0	0.00971958	0	0	0	0.00998026	0.00930995	0	0	3.72398e-05	0.0105389	0.00975682	0.0103154	0	0.00808103	0	0.00912375	0	0	0	0.00808103	0.0116188	0.00930995	0	0	0	0.0103527	0.0111719	0.0104271	3.72398e-05	0.0103154	0	0.00975682	0	0
k__Bacteria;p__Chloroflexi;c__Chloroflexi;o__AKIW781;f__;g__	0	0	0	0.0034633	0.00323986	0.00242059	0	0	0	0.00234611	0.00361226	0.00279298	0	0.00361226	0	0.00264402	0	0	0	0.0030909	0.00323986	0	0	0	0.00316538	0.00297918	0.00316538	0	0.00208543	0	0.00413362	3.72398e-05	0	0	0.00204819	0.00249507	0.00204819	0	0	0	0.00357502	0.00338882	0.00320262	0	0.00242059	0	0.00283022	0	0
k__Bacteria;p__Chloroflexi;c__Chloroflexi;o__Chloroflexales;Other;Other	0	0	0	0	0	0	0	0	0	0	0	0	0	0	0	0	0	0	0	3.72398e-05	0	0	0	0	0	0	0	0	0	0	0	0	0	0	0	3.72398e-05	0	0	0	0	3.72398e-05	0	0	0	0	0	3.72398e-05	0	0
k__Bacteria;p__Chloroflexi;c__Chloroflexi;o__Chloroflexales;f__Chloroflexaceae;Other	0	0	0	3.72398e-05	3.72398e-05	3.72398e-05	0	0	0	3.72398e-05	3.72398e-05	7.44796e-05	0	0.000111719	0	3.72398e-05	0	0	0	3.72398e-05	3.72398e-05	0	0	0	3.72398e-05	7.44796e-05	0.000111719	0	0	0	7.44796e-05	0	0	0	3.72398e-05	0	0.000186199	0	0	0	0.000111719	0.000148959	7.44796e-05	0	7.44796e-05	0	0.000148959	0	0
k__Bacteria;p__Chloroflexi;c__Chloroflexi;o__Chloroflexales;f__Chloroflexaceae;g__Chloronema	0	0	0	0.000186199	0.000148959	0.000297918	0	0	0	0.000297918	0.000297918	0.000223439	0	0.000446877	0	0.000409638	0	0	0	0.000111719	0.000521357	0	0	0	0.000372398	0.000260679	0.000223439	0	0.000260679	0	0.000260679	0	0	0	0.000260679	0.000186199	0.000297918	0	0	0	0.000223439	0.000484117	0.000335158	0	0.000186199	0	0.000335158	0	0
k__Bacteria;p__Chloroflexi;c__Chloroflexi;o__Chloroflexales;f__FFCH7168;g__	0	0	0	3.72398e-05	0	0	0	0	0	3.72398e-05	0	0.000111719	0	0	0	0	0	0	0	3.72398e-05	0	0	0	0	0	0	0	0	0	0	7.44796e-05	0	0	0	3.72398e-05	3.72398e-05	0	0	0	0	0	0	0	0	0	0	0	0	0
k__Bacteria;p__Chloroflexi;c__Chloroflexi;o__Chloroflexales;f__Oscillochloridaceae;g__Oscillochloris	0	0	0	0.000111719	0.000111719	0.000335158	0	0	0	0.000148959	3.72398e-05	0.000148959	0	0.000372398	0	0.000186199	0	0	0	7.44796e-05	3.72398e-05	0	0	0	7.44796e-05	7.44796e-05	0	0	3.72398e-05	0	7.44796e-05	0	0	0	7.44796e-05	3.72398e-05	0.000111719	0	0	0	7.44796e-05	0.000558597	7.44796e-05	0	0.000186199	0	7.44796e-05	0	0
k__Bacteria;p__Chloroflexi;c__Chloroflexi;o__Herpetosiphonales;f__;g__	0	0	0	0.000446877	0.000446877	0.000372398	0	0	0	0.000372398	0.000521357	0.000335158	0	0.000558597	0	0.000372398	0	0	0	0.000409638	0.000409638	0	0	0	0.000633076	0.000446877	0.000409638	0	0.000335158	0	0.000558597	0	0	0	0.000446877	0.000297918	0.000260679	0	0	0	0.000558597	0.000372398	0.000484117	0	0.000744796	0	0.00111719	0	0
k__Bacteria;p__Chloroflexi;c__Chloroflexi;o__[Roseiflexales];Other;Other	0	0	0	0.000111719	7.44796e-05	0	0	0	0	3.72398e-05	0	3.72398e-05	0	3.72398e-05	0	0	0	0	0	0	0	0	0	0	3.72398e-05	0.000111719	0	0	7.44796e-05	0	0.000148959	0	0	0	0.000148959	3.72398e-05	7.44796e-05	0	0	0	3.72398e-05	3.72398e-05	3.72398e-05	0	0.000111719	0	0	0	0
k__Bacteria;p__Chloroflexi;c__Chloroflexi;o__[Roseiflexales];f__;g__	0	0	0	0.00201095	0.00431982	0.00193647	0	0	0	0.00275574	0.00260679	0.00379846	0	0.00227163	0	0.00372398	0	0	0	0.0029047	0.00305366	0	0	0	0.00275574	0.0027185	0.00305366	0	0.0038357	0	0.00342606	0	0	0	0.00413362	0.00230887	0.00465497	0	0	0	0.0036495	0.00320262	0.00230887	0	0.00331434	0	0.0032771	0	0
k__Bacteria;p__Chloroflexi;c__Chloroflexi;o__[Roseiflexales];f__[Kouleothrixaceae];g__	0	0	0	0.00398466	0.00659144	0.00446877	0	0	0	0.00323986	0.00510185	0.00525081	0	0.00577217	0	0.00431982	0	0	0	0.00569769	0.0042081	0	0	0	0.0065542	0.00487841	0.00506461	0	0.00759692	0	0.00759692	0	0	0	0.00607009	0.00577217	0.00502737	0	0	0	0.00603285	0.00752244	0.00782036	0	0.0067404	0	0.00614456	0	0
k__Bacteria;p__Chloroflexi;c__Chloroflexi;o__[Roseiflexales];f__[Kouleothrixaceae];g__Kouleothrix	0	0	0	0	7.44796e-05	3.72398e-05	0	0	0	7.44796e-05	0	0	0	0	0	0	0	0	0	0	0	0	0	0	0	7.44796e-05	0.000111719	0	3.72398e-05	0	3.72398e-05	0	0	0	7.44796e-05	0	0.000111719	0	0	0	0	0.000111719	0.000186199	0	3.72398e-05	0	3.72398e-05	0	0
k__Bacteria;p__Chloroflexi;c__Chloroflexi;o__[Roseiflexales];f__[Roseiflexaceae];g__	0	0	0	3.72398e-05	0	0.000223439	0	0	0	3.72398e-05	0.000111719	3.72398e-05	0	3.72398e-05	0	3.72398e-05	0	0	0	7.44796e-05	3.72398e-05	0	0	0	7.44796e-05	0	0	0	0	0	7.44796e-05	0	0	0	0.000186199	0.000111719	0.000111719	0	0	0	7.44796e-05	7.44796e-05	3.72398e-05	0	0	0	7.44796e-05	0	0
k__Bacteria;p__Chloroflexi;c__Ellin6529;o__;f__;g__	3.72398e-05	0	0	0.0159386	0.021115	0.0153056	0	0	0	0.0124381	0.0178006	0.0178751	0	0.0263285	0	0.0249134	0	0	0	0.0197371	0.0179123	0	0	0	0.025472	0.0251369	0.0205936	3.72398e-05	0.0248389	3.72398e-05	0.0331434	0	0	0	0.0180985	0.0235728	0.0288981	0	3.72398e-05	0	0.0259189	0.0293822	0.0269616	0	0.0223439	7.44796e-05	0.0319517	0	3.72398e-05
k__Bacteria;p__Chloroflexi;c__Gitt-GS-136;o__;f__;g__	0	0	0	0.00264402	0.00405914	0.00320262	0	0	0	0.00305366	0.00342606	0.00320262	0	0.00502737	0	0.00621904	0	0	0	0.00446877	0.00454325	0	0	0	0.00532529	0.00610733	0.00513909	0	0.00506461	0	0.0103527	3.72398e-05	0	0	0.00294194	0.00554873	0.00510185	0	0	0	0.0071128	0.00700108	0.00700108	0	0.00491565	0	0.0101665	0	0
k__Bacteria;p__Chloroflexi;c__Ktedonobacteria;Other;Other;Other	0	0	0	0.000484117	0.000633076	0.000148959	0	0	0	0.000633076	0.000558597	0.000521357	0	0.000335158	0	0.000446877	0	0	0	0.000335158	0.000223439	0	0	0	0.000297918	0.000372398	0.000744796	0	0.000186199	0	0.000297918	0	0	0	0.000223439	0.000521357	0.000446877	0	0	0	0.000595837	0.000297918	0.000521357	0	0.000409638	0	0.000260679	0	0
k__Bacteria;p__Chloroflexi;c__Ktedonobacteria;o__;f__;g__	0	0	0	0.000633076	0.00107995	0.000484117	0	0	0	0.000633076	0.000335158	0.000558597	0	0.000856515	0	0.000670316	0	0	0	0.000595837	0.000484117	0	0	0	0.000446877	0.000521357	0.000521357	0	0.000186199	0	0.000446877	3.72398e-05	0	0	0.000521357	0.000372398	0.000558597	0	0	0	0.000372398	0.000558597	0.000633076	0	0.000260679	0	0.000446877	0	0
k__Bacteria;p__Chloroflexi;c__Ktedonobacteria;o__B12-WMSP1;f__;g__	0	0	0	0.000372398	0.000186199	0.000111719	0	0	0	0.000148959	0.000186199	0.000372398	0	0.000111719	0	0.000111719	0	0	0	0.000186199	0.000260679	0	0	0	0.000111719	0.000186199	0.000148959	0	7.44796e-05	0	7.44796e-05	0	0	0	0.000111719	0.000111719	0.000111719	0	0	0	7.44796e-05	0	3.72398e-05	0	0.000297918	0	0	0	0
k__Bacteria;p__Chloroflexi;c__Ktedonobacteria;o__JG30-KF-AS9;f__;g__	0	0	0	0.000186199	7.44796e-05	3.72398e-05	0	0	0	0.000446877	0.000223439	0.000186199	0	0.000335158	0	0.000186199	0	0	0	0.000223439	0.000446877	0	0	0	0.000297918	0.000446877	0.000111719	0	7.44796e-05	0	0.000521357	0	0	0	0.000148959	0.000186199	0.000186199	0	0	0	3.72398e-05	0.000409638	0.000148959	0	7.44796e-05	0	0.000260679	0	0
k__Bacteria;p__Chloroflexi;c__Ktedonobacteria;o__Ktedonobacterales;f__Ktedonobacteraceae;g__	0	0	0	0.00849067	0.00752244	0.00633076	0	0	0	0.00908651	0.00845343	0.00715004	0	0.0078576	0	0.007299	0	0	0	0.00577217	0.00517633	0	0	0	0.00584665	0.0069266	0.0078576	0	0.00439429	0	0.00763416	0	0	0	0.00577217	0.00722452	0.00584665	0	0	0	0.00688936	0.00700108	0.00647972	0	0.00633076	0	0.00651696	0	0
k__Bacteria;p__Chloroflexi;c__Ktedonobacteria;o__Ktedonobacterales;f__Ktedonobacteraceae;g__FFCH10602	0	0	0	0	0.000111719	0	0	0	0	3.72398e-05	0.000148959	0.000186199	0	0.000111719	0	0.000186199	0	0	0	3.72398e-05	3.72398e-05	0	0	0	0.000111719	0	0.000111719	0	3.72398e-05	0	3.72398e-05	0	0	0	0	0.000186199	7.44796e-05	0	0	0	0	0.000111719	0.000111719	0	3.72398e-05	0	3.72398e-05	0	0
k__Bacteria;p__Chloroflexi;c__Ktedonobacteria;o__TK10;f__;g__	0	0	0	0.000260679	0.000372398	0.000297918	0	0	0	0.000297918	0.000223439	0.000260679	0	0.000335158	0	0.000335158	0	0	0	0.000297918	0.000148959	0	0	0	0.000335158	0.000223439	0.000186199	0	0.000484117	0	0.000111719	0	0	0	0.000633076	0.000633076	0.000446877	0	0	0	0.000335158	0.000297918	7.44796e-05	0	0.000372398	0	0.000186199	0	0
k__Bacteria;p__Chloroflexi;c__Ktedonobacteria;o__Thermogemmatisporales;f__Thermogemmatisporaceae;g__	0	0	0	0.00130339	0.000819275	0.000968234	0	0	0	0.000633076	0.000782036	0.000707556	0	0.000893755	0	0.000744796	0	0	0	0.000707556	0.000819275	0	0	0	0.000819275	0.00100547	0.000670316	0	0.000521357	0	0.000744796	0	0	0	0.000335158	0.000558597	0.000335158	0	0	0	0.000782036	0.000409638	0.000744796	0	0.000633076	0	0.000446877	0	0
k__Bacteria;p__Chloroflexi;c__P2-11E;o__;f__;g__	0	0	0	3.72398e-05	0	0	0	0	0	0	3.72398e-05	3.72398e-05	0	7.44796e-05	0	0	0	0	0	3.72398e-05	3.72398e-05	0	0	0	7.44796e-05	3.72398e-05	0	0	7.44796e-05	0	3.72398e-05	0	0	0	0	7.44796e-05	0	0	0	0	3.72398e-05	7.44796e-05	0	0	0	0	0	0	0
k__Bacteria;p__Chloroflexi;c__S085;o__;f__;g__	0	0	0	0.00350054	0.00368674	0.00379846	0	0	0	0.00372398	0.00297918	0.00215991	0	0.00335158	3.72398e-05	0.00305366	0	0	0	0.0040219	0.00361226	0	0	0	0.00312814	0.00361226	0.00294194	0	0.00644248	0	0.00372398	0	0	0	0.00562321	0.00539977	0.00539977	0	0	0	0.00428258	0.0032771	0.00487841	0	0.00558597	0	0.00323986	0	0
k__Bacteria;p__Chloroflexi;c__SAR202;o__;f__;g__	0	0	0	3.72398e-05	3.72398e-05	0	0	0	0	0	0.000111719	0	0	0	0	0.000111719	0	0	0	0	7.44796e-05	0	0	0	0	7.44796e-05	3.72398e-05	0	3.72398e-05	0	0	0	0	0	0	7.44796e-05	0	0	0	0	0	3.72398e-05	0.000111719	0	0	0	0	0	0
k__Bacteria;p__Chloroflexi;c__SHA-26;o__;f__;g__	0	0	0	0.00160131	0.00215991	0.00245783	0	0	0	0.00212267	0.00171303	0.00145235	0	0.00387294	0	0.00342606	0	0	0	0.00178751	0.00219715	0	0	0	0.0027185	0.00249507	0.00264402	0	0.00242059	0	0.00335158	0	0	0	0.00167579	0.00230887	0.00201095	0	0	0	0.00197371	0.00189923	0.00201095	0	0.00286746	0	0.00275574	3.72398e-05	0
k__Bacteria;p__Chloroflexi;c__TK10;Other;Other;Other	0	0	0	7.44796e-05	3.72398e-05	7.44796e-05	0	0	0	0	3.72398e-05	0	0	3.72398e-05	0	3.72398e-05	0	0	0	0	0	0	0	0	3.72398e-05	0	0.000111719	0	0	0	7.44796e-05	0	0	0	0	3.72398e-05	3.72398e-05	0	0	0	7.44796e-05	3.72398e-05	0.000111719	0	0	0	3.72398e-05	0	0
k__Bacteria;p__Chloroflexi;c__TK10;o__;f__;g__	0	0	0	0.0027185	0.00264402	0.00223439	0	0	0	0.00227163	0.00242059	0.00201095	0	0.0029047	0	0.00234611	0	0	0	0.00230887	0.0029047	0	0	0	0.00201095	0.00201095	0.00238335	0	0.00249507	0	0.00260679	0	0	0	0.00268126	0.00208543	0.00297918	0	0	0	0.00223439	0.00197371	0.0029047	0	0.00283022	0	0.00175027	0	0
k__Bacteria;p__Chloroflexi;c__TK10;o__AKYG885;Other;Other	0	0	0	3.72398e-05	0	0	0	0	0	0	0	0	0	0	0	3.72398e-05	0	0	0	0	7.44796e-05	0	0	0	0	0	0	0	0	0	3.72398e-05	0	0	0	0	0	0	0	0	0	0	3.72398e-05	0	0	0	0	0	0	0
k__Bacteria;p__Chloroflexi;c__TK10;o__AKYG885;f__;g__	0	0	0	0	3.72398e-05	0	0	0	0	7.44796e-05	3.72398e-05	7.44796e-05	0	0	0	3.72398e-05	0	0	0	3.72398e-05	0	0	0	0	0	3.72398e-05	0	0	0	0	3.72398e-05	0	0	0	3.72398e-05	0	0	0	0	0	0	0	3.72398e-05	0	0	0	3.72398e-05	0	0
k__Bacteria;p__Chloroflexi;c__TK10;o__AKYG885;f__5B-12;g__	0	0	0	0.000633076	0.000707556	0.000558597	0	0	0	0.000893755	0.000819275	0.000930995	0	0.000968234	0	0.000707556	0	0	0	0.000558597	0.000856515	0	0	0	0.000782036	0.000484117	0.000744796	0	0.000707556	0	0.000856515	0	0	0	0.000930995	0.000409638	0.000521357	0	0	0	0.000446877	0.000744796	0.000260679	0	0.00107995	0	0.000484117	0	0
k__Bacteria;p__Chloroflexi;c__TK10;o__AKYG885;f__Dolo_23;g__	0	0	0	0.00376122	0.00323986	0.00275574	0	0	0	0.00323986	0.00268126	0.00297918	0	0.0034633	0	0.00495289	0	0	0	0.0038357	0.00379846	0	0	0	0.00264402	0.00260679	0.00398466	0	0.00297918	0	0.00286746	0	0	0	0.00219715	0.00227163	0.00238335	0	0	0	0.0036495	0.00253231	0.00331434	0	0.00212267	0	0.00234611	0	0
k__Bacteria;p__Chloroflexi;c__TK10;o__B07_WMSP1;Other;Other	0	0	0	0	0	0	0	0	0	0	0	3.72398e-05	0	0.000148959	0	0	0	0	0	0	3.72398e-05	0	0	0	7.44796e-05	0	0	0	7.44796e-05	0	0	0	0	0	7.44796e-05	3.72398e-05	7.44796e-05	0	0	0	0	7.44796e-05	0	0	3.72398e-05	0	3.72398e-05	0	0
k__Bacteria;p__Chloroflexi;c__TK10;o__B07_WMSP1;f__;g__	0	0	0	0.00294194	0.0030909	0.00294194	0	0	0	0.00320262	0.00260679	0.00294194	0	0.00320262	0	0.0036495	0	3.72398e-05	0	0.0034633	0.00338882	0	0	0	0.00305366	0.00249507	0.00335158	0	0.00331434	0	0.0029047	0	0	0	0.00253231	0.00283022	0.0034633	0	0	0	0.0030909	0.00316538	0.00234611	0	0.00275574	0.000111719	0.00316538	0	0
k__Bacteria;p__Chloroflexi;c__TK10;o__B07_WMSP1;f__FFCH4570;g__	0	0	0	0.000484117	0.000744796	0.000372398	0	0	0	0.000558597	0.000484117	0.000558597	0	0.000782036	0	0.000521357	0	0	0	0.000409638	0.000446877	0	0	0	0.000111719	0.000372398	0.000707556	0	0.000372398	0	0.000335158	0	0	0	0.000707556	0.000372398	0.000521357	0	0	0	0.000484117	0.000409638	0.000707556	0	0.000484117	0	0.000186199	0	0
k__Bacteria;p__Chloroflexi;c__TK17;o__;f__;g__	0	0	0	3.72398e-05	0.000335158	0.000297918	0	0	0	0.000372398	0.000260679	0.000484117	0	0.000223439	0	0.000297918	0	0	0	0.000111719	0.000223439	0	0	0	0.000297918	0.000186199	0.000111719	0	0.000297918	0	0.000260679	0	0	0	0.000260679	0.000297918	0.000707556	0	0	0	0.000223439	0.000223439	0.000335158	0	0.000782036	0	0.000372398	0	0
k__Bacteria;p__Chloroflexi;c__TK17;o__mle1-48;f__;g__	0	0	0	0.000409638	0.000707556	0.000409638	0	0	0	0.000782036	0.000707556	0.000595837	0	0.000595837	0	0.000707556	0	0	0	0.000558597	0.000521357	0	0	0	0.000521357	0.000744796	0.000968234	0	0.00134063	0	0.000744796	0	0	0	0.00115443	0.00115443	0.00204819	0	0	0	0.000707556	0.000260679	0.000819275	0	0.00104271	0	0.000484117	0	0
k__Bacteria;p__Chloroflexi;c__Thermomicrobia;o__;f__;g__	0	0	0	0.000297918	0.000409638	0.000260679	0	0	0	0.000484117	7.44796e-05	0.000148959	0	0.000409638	0	0.000297918	0	0	0	0.000111719	0.000186199	0	0	0	0.000372398	0.000484117	0.000335158	0	0.000409638	0	0.000223439	0	0	0	0.000297918	0.000409638	0.000223439	0	0	0	0.000372398	0.000856515	0.000446877	0	0.000372398	0	0.000297918	0	0
k__Bacteria;p__Chloroflexi;c__Thermomicrobia;o__AKYG1722;f__;g__	0	0	0	0.000558597	0.000446877	0.000558597	0	0	0	0.000595837	0.000335158	0.000782036	0	0.000446877	0	0.000409638	0	0	0	0.000446877	0.000670316	0	0	0	0.000744796	0.000595837	0.000819275	0	0.000595837	0	0.000670316	0	0	0	0.000484117	0.000484117	0.000856515	0	0	0	0.000484117	0.000558597	0.000521357	0	0.000335158	0	0.000707556	0	0
k__Bacteria;p__Chloroflexi;c__Thermomicrobia;o__Ellin6537;f__;g__	0	0	0	7.44796e-05	3.72398e-05	0	0	0	0	3.72398e-05	0.000111719	0	0	0	0	7.44796e-05	0	0	0	7.44796e-05	3.72398e-05	0	0	0	7.44796e-05	3.72398e-05	3.72398e-05	0	3.72398e-05	0	0	0	0	0	0	0	3.72398e-05	0	0	0	0.000111719	3.72398e-05	0	0	0	0	0	0	0
k__Bacteria;p__Chloroflexi;c__Thermomicrobia;o__JG30-KF-CM45;f__;g__	0	0	0	0.00715004	0.0074852	0.00461773	0	0	0	0.00603285	0.00696384	0.00685212	0	0.0069266	0	0.00930995	0	0	0	0.0074852	0.00640524	0	0	0	0.00793207	0.0104644	0.00860239	0	0.00502737	3.72398e-05	0.010092	0	0	0	0.00517633	0.00681488	0.00651696	0	0	0	0.00808103	0.00819275	0.00890031	0	0.0076714	0	0.00830447	0.000409638	0.000111719
k__Bacteria;p__Chloroflexi;c__Thermomicrobia;o__Sphaerobacterales;f__;g__	0	0	0	0.00115443	0.000893755	0.00104271	0	0	0	0.000670316	0.000707556	0.00137787	0	0.00100547	0	0.00122891	0	0	0	0.00107995	0.000819275	0	0	0	0.00115443	0.00137787	0.00134063	0	0.000595837	0	0.00100547	0	0	0	0.000893755	0.00122891	0.000782036	0	0	0	0.000819275	0.00141511	0.00134063	0	0.00126615	0	0.00122891	0	0
k__Bacteria;p__Cyanobacteria;Other;Other;Other;Other	0	0	0	0	0	0	0	0	0	0	0	0	0	0	0	3.72398e-05	0	0	0	0	0	0	0	0	0	0	3.72398e-05	0	0	0	0	0	0	0	3.72398e-05	0	0	0	0	0	0	0	0	0	0	0	0	0	0
k__Bacteria;p__Cyanobacteria;c__;o__;f__;g__	0	0	0	0.000111719	0	0	0	0	0	3.72398e-05	0	3.72398e-05	0	3.72398e-05	0	0	0	0	0	0	0	0	0	0	3.72398e-05	7.44796e-05	0	0	0	0	3.72398e-05	0	0	0	0	7.44796e-05	7.44796e-05	0	0	0	0	0	0	0	0	0	3.72398e-05	0	0
k__Bacteria;p__Cyanobacteria;c__4C0d-2;o__MLE1-12;f__;g__	0	0	0	0.000297918	0.000633076	0.000148959	0	0	0	0.000335158	0.000186199	0.000409638	0	0.000260679	0	0.000372398	0	0	0	0.000782036	0.000930995	0	0	0	0.000335158	0.000186199	0.000372398	0	0.000558597	0	0.000260679	0	0	0	0.00141511	0.00145235	0.00111719	0	0	0	0.000484117	0.000260679	0.000521357	0	0.00119167	0	0.000484117	0	0
k__Bacteria;p__Cyanobacteria;c__4C0d-2;o__SM1D11;f__;g__	0	0	0	0.000558597	0.000595837	0.000111719	0	3.72398e-05	0	0.000595837	0.000744796	0.000484117	0	0.000223439	0	0.000633076	0	0	0	0.00145235	0.000521357	0	0	0	0.000409638	0.000372398	0.000260679	0	7.44796e-05	0	0.000260679	0	0	0	0.000670316	0.000707556	0.000484117	0	0	0	0.000558597	0.000633076	0.000223439	0	0.000633076	0	0.000223439	0	0
k__Bacteria;p__Cyanobacteria;c__Chloroplast;o__Chlorophyta;f__;g__	0	0	0	3.72398e-05	0	3.72398e-05	0	0	0	3.72398e-05	3.72398e-05	7.44796e-05	0	0	0	0	0	0	0	0	7.44796e-05	0	0	0	3.72398e-05	0	0.000111719	0	0	0	3.72398e-05	0	0	0	0	0	0	0	0	0	0	7.44796e-05	7.44796e-05	0	7.44796e-05	0	7.44796e-05	0	0
k__Bacteria;p__Cyanobacteria;c__Chloroplast;o__Chlorophyta;f__Chlamydomonadaceae;Other	0	0	0	0	0	3.72398e-05	0	0	0	0	0	0	0	0	0	0	0	0	0	0	0	0	0	0	0	0	0	0	0	0	0	0	0	0	3.72398e-05	3.72398e-05	0	0	0	0	0	0	0	0	0	0	0	0	0
k__Bacteria;p__Cyanobacteria;c__Chloroplast;o__Chlorophyta;f__Chlamydomonadaceae;g__	0	0	0	0	0	0	0	0	0	7.44796e-05	0	0	0	0	0	0	0	0	0	0	0	0	0	0	0	0	0	0	0	0	0	0	0	0	0	3.72398e-05	0	0	0	0	3.72398e-05	0	0	0	0	0	0	0	0
k__Bacteria;p__Cyanobacteria;c__Chloroplast;o__Chlorophyta;f__Chlamydomonadaceae;g__Chlamydomonas	0	0	0	0	3.72398e-05	0	0	0	0	0	0	0	0	0	0	0	0	0	0	0	0	0	0	0	0	0	0	0	0	0	0	0	0	0	0	0	0	0	0	0	0	0	0	0	0	0	0	0	0
k__Bacteria;p__Cyanobacteria;c__Chloroplast;o__Stramenopiles;f__;g__	0	0	0	0.000409638	0.000260679	0.000148959	0	0	0	0.000148959	0.000297918	0.000335158	0	0.000260679	0	0.000335158	0	0	0	0.000186199	0.000148959	0	0	0	0.000297918	0.000372398	0.000297918	0	7.44796e-05	0	0.000260679	0	0	0	0.000111719	7.44796e-05	0.000111719	0	0	0	0.000148959	0.000260679	0.000148959	0	0.000186199	0	0.000111719	0	0
k__Bacteria;p__Cyanobacteria;c__Chloroplast;o__Streptophyta;f__;g__	0	0	0	3.72398e-05	0	0	0	0	0	0	0	3.72398e-05	0	0	0	0	0	0	0	0	0.000111719	0	0	0	3.72398e-05	0	0	0	0	0	0	0	0	0	0.000111719	0	0	0	0	0	0	3.72398e-05	0	0	0	0	0	0	0
k__Bacteria;p__Cyanobacteria;c__ML635J-21;o__;f__;g__	0	0	0	0.00279298	0.0036495	0.00148959	0	0	0	0.00152683	0.00148959	0.00137787	3.72398e-05	0.0029047	0	0.00148959	0	0	0	0.00525081	0.00551149	0	0	0	0.00242059	0.00253231	0.00215991	0	0.00253231	0	0.00152683	0	0	0	0.0042081	0.00409638	0.00409638	0	0	0	0.00256955	0.00342606	0.00305366	0	0.00283022	0	0.00160131	0.00562321	0
k__Bacteria;p__Cyanobacteria;c__Nostocophycideae;o__Nostocales;f__Nostocaceae;Other	0	0	0	0	7.44796e-05	0	0	0	0	0	0	3.72398e-05	0	0	0	0	0	0	0	0	0	0	0	0	0	0	7.44796e-05	0	0	0	0	0	0	0	0	0	0	0	0	0	3.72398e-05	0	0	0	0	0	0	0	0
k__Bacteria;p__Cyanobacteria;c__Nostocophycideae;o__Nostocales;f__Nostocaceae;g__	0	0	0	0	7.44796e-05	0	0	0	0	3.72398e-05	7.44796e-05	3.72398e-05	0	3.72398e-05	0	0	0	0	0	0	0	0	0	0	0.000148959	0.000111719	0.000223439	0	0	0	0.000111719	0	0	0	3.72398e-05	0	7.44796e-05	0	0	0	3.72398e-05	0	0	0	0	0	0	0	0
k__Bacteria;p__Cyanobacteria;c__Oscillatoriophycideae;o__Chroococcales;Other;Other	0	0	0	0.000409638	0.000186199	0.000223439	0	0	0	0	0.000223439	0.000297918	0	0.000297918	0	0.000223439	0	0	0	7.44796e-05	0	0	0	0	0.000111719	0	0.000446877	0	0.000111719	0	0.000148959	0	0	0	0.000297918	0.000186199	0.000223439	0	0	0	0.000148959	3.72398e-05	0.000111719	0	0.000148959	0	0.000186199	0	0
k__Bacteria;p__Cyanobacteria;c__Oscillatoriophycideae;o__Chroococcales;f__;g__	0	0	0	0.000260679	7.44796e-05	0.000186199	0	0	0	3.72398e-05	0.000111719	0.000186199	0	0.000335158	0	0.000186199	0	0	0	0.000186199	0.000111719	0	0	0	0.000148959	0.000148959	0.000186199	0	0.000111719	0	0	0	0	0	3.72398e-05	0.000148959	0	0	0	0	0.000111719	0.000111719	0.000260679	0	7.44796e-05	0	0.000148959	0	0
k__Bacteria;p__Cyanobacteria;c__Oscillatoriophycideae;o__Chroococcales;f__Microcystaceae;g__Microcystis	0	0	0	0.000186199	7.44796e-05	0	0	0	0	0	0	7.44796e-05	0	7.44796e-05	0	0.000111719	0	0	0	7.44796e-05	3.72398e-05	0	0	0	3.72398e-05	0.000223439	0	0	0	0	0	0	0	0	7.44796e-05	0.000111719	3.72398e-05	0	0	0	0	0.000111719	0.000111719	0	3.72398e-05	0	7.44796e-05	0	0
k__Bacteria;p__Cyanobacteria;c__Oscillatoriophycideae;o__Chroococcales;f__Xenococcaceae;Other	0	0	0	0	0.000111719	0.000148959	0	0	0	7.44796e-05	0	0	0	7.44796e-05	0	7.44796e-05	0	0	0	0.000111719	7.44796e-05	0	0	0	3.72398e-05	0	0	0	3.72398e-05	0	0	0	0	0	0	7.44796e-05	0.000111719	0	0	0	3.72398e-05	0	3.72398e-05	0	0	0	0.000111719	0	7.44796e-05
k__Bacteria;p__Cyanobacteria;c__Oscillatoriophycideae;o__Chroococcales;f__Xenococcaceae;g__	0	0	0	0	0	0	0	0	0	0	0	0	0	0	0	0	0	0	0	0	0	0	0	0	0	0	0	0	0	0	0	0	0	0	0	0	0	0	0	0	0	0	0	0	0	0	0	0	0
k__Bacteria;p__Cyanobacteria;c__Oscillatoriophycideae;o__Oscillatoriales;f__Phormidiaceae;g__Phormidium	0	0	0	0	0	0	0	0	0	3.72398e-05	0	0	0	0	0	0	0	0	0	0	0	0	0	0	0	0	0	0	0	0	0	0	0	0	0	0	0	0	0	0	0	0	0	0	0	0	0	0	0
k__Bacteria;p__Cyanobacteria;c__Synechococcophycideae;o__Pseudanabaenales;f__;g__	0	0	0	3.72398e-05	3.72398e-05	3.72398e-05	0	0	0	7.44796e-05	0	0	0	0	0	0	0	0	0	0	3.72398e-05	0	0	0	3.72398e-05	0	0	0	0	0	0	0	0	0	0	3.72398e-05	3.72398e-05	0	0	0	0	3.72398e-05	0	0	0	0	0	0	0
k__Bacteria;p__Cyanobacteria;c__Synechococcophycideae;o__Pseudanabaenales;f__Pseudanabaenaceae;g__Leptolyngbya	0	0	0	0.000148959	0.000223439	3.72398e-05	0	0	0	0.000111719	0.000372398	0.000186199	0	0.000111719	0	0.000148959	0	0	0	7.44796e-05	7.44796e-05	0	0	0	3.72398e-05	0.000148959	0.000335158	0	0	0	0.000186199	0	0	0	3.72398e-05	0.000148959	3.72398e-05	0	0	0	0.000260679	0.000186199	3.72398e-05	0	0	0	0.000148959	0	0
k__Bacteria;p__Elusimicrobia;c__Elusimicrobia;o__;f__;g__	0	0	0	0	3.72398e-05	3.72398e-05	0	0	0	0	0	0	0	0	0	0	0	0	0	3.72398e-05	0	0	0	0	0	0	3.72398e-05	0	0	0	0	0	0	0	0	0	7.44796e-05	0	0	0	0	0	0	0	0	0	0	0	0
k__Bacteria;p__Elusimicrobia;c__Elusimicrobia;o__Elusimicrobiales;f__;g__	0	0	0	0.000484117	0.000260679	0.000446877	0	0	0	0.000111719	0.000223439	0.000223439	0	0.000595837	0	0.000446877	0	0	0	0.00260679	0.00376122	0	0	0	0.00122891	0.000968234	0.000930995	0	0.00476669	0	0.000968234	0	0	0	0.00201095	0.00182475	0.00204819	0	0	0	0.00175027	0.00178751	0.00111719	0	0.00171303	0	0.00148959	0	0
k__Bacteria;p__Elusimicrobia;c__Elusimicrobia;o__FAC88;f__;g__	0	0	0	7.44796e-05	7.44796e-05	3.72398e-05	0	0	0	0.000372398	0.000223439	0.000148959	0	0.000111719	0	3.72398e-05	0	0	0	7.44796e-05	3.72398e-05	0	0	0	0.000111719	0.000148959	0.000111719	0	0.000223439	0	0.000111719	0	0	0	0.000223439	0.000148959	0.000148959	0	0	0	0.000148959	0.000111719	7.44796e-05	0	0.000186199	0	0.000297918	0	0
k__Bacteria;p__Elusimicrobia;c__Elusimicrobia;o__IIb;f__;g__	0	0	0	0	0	0	0	0	0	0	7.44796e-05	3.72398e-05	0	3.72398e-05	0	3.72398e-05	0	0	0	0.000186199	0.000223439	0	0	0	3.72398e-05	3.72398e-05	7.44796e-05	0	0.000111719	0	0	0	0	0	0.000148959	0.000111719	0.000111719	0	0	0	3.72398e-05	3.72398e-05	7.44796e-05	0	0.000148959	0	0	0	0
k__Bacteria;p__Elusimicrobia;c__Elusimicrobia;o__MVP-88;f__;g__	0	0	0	0.000186199	0.000148959	0.000148959	0	0	0	0.000223439	0.000148959	7.44796e-05	0	7.44796e-05	0	0.000223439	0	0	0	0.000446877	0.000409638	0	0	0	0	0.000148959	3.72398e-05	0	0.000372398	0	0.000111719	0	0	0	0.000521357	0.000856515	0.000856515	0	0	0	0.000148959	0.000111719	0	0	0.000744796	0	7.44796e-05	0	0
k__Bacteria;p__Elusimicrobia;c__Endomicrobia;o__;f__;g__	0	0	0	3.72398e-05	0	0	0	0	0	3.72398e-05	3.72398e-05	0	0	0.000186199	0	3.72398e-05	0	0	0	7.44796e-05	0.000186199	0	0	0	0	3.72398e-05	0	0	0.000260679	0	7.44796e-05	0	0	0	7.44796e-05	3.72398e-05	3.72398e-05	0	0	0	3.72398e-05	0	7.44796e-05	0	3.72398e-05	0	0	0	3.72398e-05
k__Bacteria;p__FBP;c__;o__;f__;g__	0	0	0	0	0.000148959	3.72398e-05	0	0	0	7.44796e-05	3.72398e-05	7.44796e-05	0	0	0	0.000186199	0	0	0	7.44796e-05	0.000223439	0	0	0	0.000223439	0	0	0	0.000223439	0	7.44796e-05	0	0	0	7.44796e-05	0.000223439	0.000148959	0	0	0	7.44796e-05	0.000148959	0.000111719	0	0.000260679	0	7.44796e-05	0	0
k__Bacteria;p__FCPU426;c__;o__;f__;g__	0	0	0	0	0	0	0	0	0	0	0	0	0	3.72398e-05	0	0	0	0	0	0	0	0	0	0	0	0	0	0	0	0	0	0	0	0	0	0	0	0	0	0	0	0	0	0	0	0	0	0	0
k__Bacteria;p__Fibrobacteres;c__Fibrobacteria;o__258ds10;f__;g__	0	0	0	0.000186199	0.000335158	0.000148959	0	0	0	0.000111719	0.000111719	0.000595837	0	0.000260679	0	0.000409638	0	0	0	0.00100547	0.00111719	0	0	0	0.000409638	0.000409638	0.000372398	0	0.00134063	0	0.000223439	0	0	0	0.00163855	0.00152683	0.00100547	0	0	0	0.000633076	0.000260679	0.000260679	0	0.000930995	0	0.000409638	0	0
k__Bacteria;p__Fibrobacteres;c__Fibrobacteria;o__Fibrobacterales;f__Fibrobacteraceae;g__Fibrobacter	0	0	0	0	0	0	0	0	0	0	0	0	7.44796e-05	0	0	0	0	0	0	0	0	0	0	0	0	0	0	0	0	0	0	0	0	0	0	0	0	0	0	0	0	0	0	0	0	0	0	0	0
k__Bacteria;p__Firmicutes;c__Bacilli;o__Bacillales;Other;Other	0.000744796	0.000521357	0.000782036	0.000186199	0.000260679	3.72398e-05	0.000521357	0.000744796	0.000670316	0.000148959	3.72398e-05	0.000111719	0.00197371	3.72398e-05	0.00283022	7.44796e-05	0.00446877	0.000670316	0.00204819	0.000223439	3.72398e-05	0.000558597	0.000484117	0.000595837	7.44796e-05	0.000111719	0.000148959	0.000744796	3.72398e-05	0.00111719	3.72398e-05	0.000260679	0.000484117	0.000186199	0	0.000111719	0.000186199	0.000446877	0.000223439	0.000558597	0.000111719	3.72398e-05	0.000186199	0.000484117	0.000111719	0.00152683	0.000111719	0.000595837	0.000484117
k__Bacteria;p__Firmicutes;c__Bacilli;o__Bacillales;f__;g__	0	0	7.44796e-05	0.000223439	0.000297918	0.000148959	3.72398e-05	7.44796e-05	0	0.000260679	0.000223439	0.000521357	3.72398e-05	0.000335158	0	0.000186199	0.000930995	0.00148959	0.00119167	7.44796e-05	0.000148959	0	0	0	0.000111719	0.000186199	0.000111719	0.00186199	7.44796e-05	0.000111719	0.000111719	0.000670316	0.00186199	0.000446877	3.72398e-05	3.72398e-05	0.000148959	0	7.44796e-05	3.72398e-05	0.000148959	0.000148959	0.000186199	0.00361226	0.000148959	0.000670316	0.000111719	0.000186199	0.000484117
k__Bacteria;p__Firmicutes;c__Bacilli;o__Bacillales;f__Alicyclobacillaceae;g__	0	0	0	0	0	0	0	0	0	3.72398e-05	3.72398e-05	0	0	0	0	0	0	0	0	0	3.72398e-05	0	0	0	0	3.72398e-05	3.72398e-05	0	0	0	0.000111719	0	0	0	0	0	0	0	0	0	3.72398e-05	0	3.72398e-05	0	7.44796e-05	0	0	0	0
k__Bacteria;p__Firmicutes;c__Bacilli;o__Bacillales;f__Alicyclobacillaceae;g__Alicyclobacillus	0.000484117	0.00279298	0.00145235	0.0171675	0.024541	0.0122519	0.00361226	0.00145235	0.000968234	0.0146352	0.0148587	0.0180241	0	0.0225301	0.000707556	0.0190295	0.0280788	0.0199978	0.00539977	0.0132201	0.0148587	7.44796e-05	0.000186199	0.000297918	0.0115443	0.0105389	0.0107251	0.0998771	0.006368	0.00491565	0.0116933	0.0116933	0.0110975	0.00815551	0.00793207	0.0065542	0.00804379	7.44796e-05	7.44796e-05	0.000372398	0.0133318	0.0123264	0.00934719	0.0276319	0.0170558	0.0233866	0.0175027	0.0160131	0.00312814
k__Bacteria;p__Firmicutes;c__Bacilli;o__Bacillales;f__Bacillaceae;Other	0.000260679	3.72398e-05	0.000446877	0.000782036	0.00107995	0.000670316	0.000186199	0.000744796	0.000260679	0.00104271	0.000819275	0.000930995	0.000260679	0.000707556	0.000484117	0.000819275	0.000446877	0.000148959	0.000484117	0.000111719	0.000223439	3.72398e-05	0.000223439	7.44796e-05	0.000297918	0.000484117	0.000558597	0.00461773	0	0.000335158	0.000372398	0.000223439	3.72398e-05	3.72398e-05	0.000186199	0.000148959	0.000409638	3.72398e-05	7.44796e-05	0.000148959	0.000372398	0.000223439	0.000186199	0.000893755	0.000707556	0.00115443	0.000372398	0.000148959	3.72398e-05
k__Bacteria;p__Firmicutes;c__Bacilli;o__Bacillales;f__Bacillaceae;g__	0	0.000111719	3.72398e-05	0.000558597	0.000893755	0.000819275	0.000111719	7.44796e-05	3.72398e-05	0.000595837	0.000670316	0.000893755	7.44796e-05	0.000707556	0.000260679	0.000595837	7.44796e-05	0.000111719	0.000521357	0.000558597	0.000744796	0	7.44796e-05	7.44796e-05	0.000521357	0.000856515	0.000782036	0.00141511	0.000148959	0	0.000484117	0	0.000111719	0.000372398	0.000186199	0.000260679	0.000372398	0	3.72398e-05	0.000111719	0.000633076	0.000335158	0.000521357	0.00256955	0.000856515	0.000111719	0.000297918	7.44796e-05	0
k__Bacteria;p__Firmicutes;c__Bacilli;o__Bacillales;f__Bacillaceae;g__Anoxybacillus	0	0	3.72398e-05	0	0	0	0	7.44796e-05	3.72398e-05	0	0	0	0	0	0	0	7.44796e-05	3.72398e-05	3.72398e-05	0	0	0	0	0	0	0	0	0.000111719	0	0	0	3.72398e-05	3.72398e-05	7.44796e-05	0	0	0	0	0	0	0	0	0	7.44796e-05	0	0.000111719	0	0	0
k__Bacteria;p__Firmicutes;c__Bacilli;o__Bacillales;f__Bacillaceae;g__Bacillus	0.221726	0.386512	0.461922	0.0150076	0.0195881	0.0112464	0.318214	0.366477	0.26295	0.0115071	0.0138904	0.0168324	0.978066	0.0150076	0.941608	0.0113954	0.165345	0.152609	0.166127	0.00901203	0.00822999	0.148847	0.177969	0.212081	0.00796931	0.0098313	0.0102037	0.188061	0.00353778	0.595166	0.00830447	0.087439	0.106729	0.0917588	0.00621904	0.00726176	0.00882583	0.120024	0.132648	0.182363	0.0129594	0.0078576	0.00923547	0.128254	0.0131829	0.531598	0.0132946	0.138606	0.129371
k__Bacteria;p__Firmicutes;c__Bacilli;o__Bacillales;f__Bacillaceae;g__Geobacillus	0	0	0	0	0	0	0	0	0	0	0	0	0	0	0	0	0	0	0	0	0	0	0	0	0	0	0	0	0	0	0	0	0	0	0	0	0	0	0	0	0	0	0	3.72398e-05	0	0	0	0	0
k__Bacteria;p__Firmicutes;c__Bacilli;o__Bacillales;f__Bacillaceae;g__Natronobacillus	0	0	0	0	0	0	0	0	0	0	0	0	0	0	0	0	0	0	0	0	0	0	0	0	0	3.72398e-05	0	0	0	0	0	0	0	0	0	0	0	0	0	0	0	0	0	0	0	0	0	0	0
k__Bacteria;p__Firmicutes;c__Bacilli;o__Bacillales;f__Bacillaceae;g__Pontibacillus	0	0	0	0	0	0	0	0	0	0	0	3.72398e-05	0	0	0	0	0	0	0	0	0	0	0	0	0	0	0	0	0	0	0	0	0	0	0	0	0	0	0	0	0	0	0	0	0	0	0	0	0
k__Bacteria;p__Firmicutes;c__Bacilli;o__Bacillales;f__Bacillaceae;g__Virgibacillus	0	0	0	0	0	0	0	0	0	0	0	0	0	0	0	0	0	0	0	0	0	0	0	0	0	0	0	0	0	0	0	0	0	0	0	0	0	0	0	0	0	0	0	0	0	0	7.44796e-05	0	0
k__Bacteria;p__Firmicutes;c__Bacilli;o__Bacillales;f__Paenibacillaceae;Other	0	0	0	0	0	0	0	0	0	0	0	0	0	0	0	0	0	7.44796e-05	0.000223439	0	0	0	0	0	0	0	0	7.44796e-05	0	0	0	0	7.44796e-05	3.72398e-05	0	0	0	0	7.44796e-05	0	0	0	0	7.44796e-05	0	0	0	0.000335158	3.72398e-05
k__Bacteria;p__Firmicutes;c__Bacilli;o__Bacillales;f__Paenibacillaceae;g__	3.72398e-05	0	0	0.000111719	3.72398e-05	0.000148959	0	0	0	0.000111719	0.000335158	0.000372398	0	0.000335158	0	0.000148959	0.00476669	0.00934719	0.00528805	0.000111719	0.000335158	0.000335158	0.000335158	0.000297918	0.000148959	0.000186199	0.000186199	0.012736	0.000111719	0.00182475	0.000260679	0.00368674	0.00431982	0.00260679	0.000186199	7.44796e-05	0.000260679	0.000111719	0.000111719	0.000223439	0.000111719	0.000260679	0.000223439	0.0180241	0.000148959	0.00443153	0	0.00405914	0.00156407
k__Bacteria;p__Firmicutes;c__Bacilli;o__Bacillales;f__Paenibacillaceae;g__Ammoniphilus	0	0	7.44796e-05	0.000223439	3.72398e-05	0.000148959	0	0	0	0.000111719	7.44796e-05	0.000297918	0	0.000148959	7.44796e-05	0.000297918	0.0196998	0.0177634	0.0244665	0.000148959	0.000297918	0.00722452	0.00253231	0.00435706	7.44796e-05	0.000260679	0.000111719	0.0397721	0	0.00826723	0.000372398	0.0113954	0.0102409	0.0074852	0.000223439	0.000186199	7.44796e-05	0.00405914	0.00320262	0.00301642	0.000148959	0.000186199	0.000148959	0.0352288	0.000186199	0.0204819	0.000335158	0.0150821	0.00826723
k__Bacteria;p__Firmicutes;c__Bacilli;o__Bacillales;f__Paenibacillaceae;g__Aneurinibacillus	0	0	0	0	0	0	0	0	0	0	0	0	0	7.44796e-05	0	3.72398e-05	0	0	0	0.000111719	0	0	0	0	0	0	0	0	0	0	0	0	0	0	0	0	0	0	0	0	3.72398e-05	3.72398e-05	3.72398e-05	0	3.72398e-05	0	0	0	0
k__Bacteria;p__Firmicutes;c__Bacilli;o__Bacillales;f__Paenibacillaceae;g__Brevibacillus	0	0.000148959	3.72398e-05	0.000446877	0.000744796	0.000633076	0.000223439	0.000260679	0.000111719	0.000744796	0.000893755	0.000633076	7.44796e-05	0.000484117	0.000148959	0.000595837	0.032771	0.0182103	0.0204446	0.000297918	0.000372398	0.007299	0.00834171	0.00849067	0.000260679	0.000484117	0.000409638	0.0569396	0	0.0849067	0.000335158	0.0129222	0.00770864	0.00919823	0.000409638	0.000223439	0.000260679	0.00312814	0.00458049	0.0027185	0.000521357	0.000521357	0.000558597	0.0255465	0.000446877	0.0707184	0.000372398	0.0166462	0.00722452
k__Bacteria;p__Firmicutes;c__Bacilli;o__Bacillales;f__Paenibacillaceae;g__Cohnella	0	0	0	0.000707556	0.000484117	0.000595837	0	0	0	0.000558597	0.000521357	0.000744796	7.44796e-05	0.000409638	7.44796e-05	0.000260679	0.03292	0.0378729	0.0277809	0.000260679	0.000335158	0.00543701	0.00368674	0.006368	0.000297918	0.000484117	0.000297918	0.0800283	0.000186199	0.0158641	0.000297918	0.0197371	0.0248017	0.01646	0.000335158	0.000148959	0.000297918	0.00893755	0.00539977	0.0159014	0.000484117	0.000484117	0.000260679	0.0326221	0.000409638	0.0358619	0.000446877	0.0141511	0.00752244
k__Bacteria;p__Firmicutes;c__Bacilli;o__Bacillales;f__Paenibacillaceae;g__Paenibacillus	0.00130339	0.00204819	0.00215991	0.00394742	0.00350054	0.00245783	0.00737348	0.00107995	0.00137787	0.00387294	0.00350054	0.00387294	0.0100547	0.0027185	0.00793207	0.0036495	0.0568652	0.100845	0.102894	0.00223439	0.0027185	0.0576472	0.0665847	0.0632704	0.00197371	0.00264402	0.00264402	0.133207	0.000707556	0.257252	0.00301642	0.0303504	0.0542211	0.0363088	0.00137787	0.00193647	0.00160131	0.0392507	0.0391763	0.0462891	0.00323986	0.00223439	0.00342606	0.083082	0.00335158	0.231631	0.0032771	0.0313187	0.038357
k__Bacteria;p__Firmicutes;c__Bacilli;o__Bacillales;f__Paenibacillaceae;g__Saccharibacillus	0	0	0	0	0	0	0	0	0	7.44796e-05	3.72398e-05	0	0	0	0	0	0.00417086	0.00405914	0.00741072	0	3.72398e-05	0.00134063	3.72398e-05	0	0	3.72398e-05	0	7.44796e-05	0	0	0	0.00160131	0.00212267	0.00197371	0	0	0	0.000521357	0.000856515	0.000260679	0	0	0	0.00163855	0	0.000148959	0.000111719	0.00130339	0.00242059
k__Bacteria;p__Firmicutes;c__Bacilli;o__Bacillales;f__Planococcaceae;Other	0.000186199	0.000372398	0.000558597	0	3.72398e-05	3.72398e-05	0.000558597	0.000819275	0.000335158	3.72398e-05	0	0	0.00111719	3.72398e-05	0.00145235	0	0.000484117	0.000558597	0.000260679	3.72398e-05	0	0.000595837	0.00134063	0.000930995	0	0	3.72398e-05	7.44796e-05	0	0.000558597	3.72398e-05	0.000223439	0.000186199	0.000409638	0	0	0	0.000484117	0.000297918	0.00115443	3.72398e-05	3.72398e-05	3.72398e-05	0.000260679	0	0.00100547	0	0.000409638	0.000558597
k__Bacteria;p__Firmicutes;c__Bacilli;o__Bacillales;f__Planococcaceae;g__	0.00193647	0.00171303	0.00238335	0.000148959	0.000223439	0.000111719	0.0030909	0.0038357	0.00283022	7.44796e-05	3.72398e-05	0.000260679	0.00245783	0.000297918	0.036495	0.000111719	0.00163855	0.00189923	0.00137787	3.72398e-05	0.000111719	0.00230887	0.00424534	0.00372398	0.000111719	0.000223439	0.000148959	0.00137787	3.72398e-05	0.0122147	0.000148959	0.00212267	0.000930995	0.00137787	7.44796e-05	3.72398e-05	7.44796e-05	0.00215991	0.0027185	0.00532529	0.000111719	3.72398e-05	0.000186199	0.00193647	0.000260679	0.00633076	3.72398e-05	0.00115443	0.00115443
k__Bacteria;p__Firmicutes;c__Bacilli;o__Bacillales;f__Planococcaceae;g__Lysinibacillus	0.000260679	0.000707556	0.000111719	0	0	0	0.000186199	0.000521357	0.000484117	0	0	0	0.000521357	0	0.00201095	0	0.000148959	0.000148959	3.72398e-05	0	0	0.000335158	0.000260679	0.000372398	0	7.44796e-05	0	0.000223439	0	0.00208543	3.72398e-05	3.72398e-05	3.72398e-05	3.72398e-05	0	0	0	0.000223439	7.44796e-05	0.000484117	0	0	0	3.72398e-05	0	0.00104271	0	0.000148959	3.72398e-05
k__Bacteria;p__Firmicutes;c__Bacilli;o__Bacillales;f__Planococcaceae;g__Planococcus	0.000223439	0.000335158	0.000521357	7.44796e-05	0	0	0.000297918	0.000372398	0.000744796	0	7.44796e-05	0	0.00253231	0	0.00201095	0	0.000335158	0.000819275	0.00100547	0	3.72398e-05	0.000521357	0.00186199	0.00104271	0	3.72398e-05	0	0.000372398	0	0.0078576	7.44796e-05	0.000186199	0.000223439	0.000297918	0	3.72398e-05	0	0.000223439	0.000744796	0.000372398	0	0	3.72398e-05	0.000670316	0	0.00595837	0	0.000297918	0.000260679
k__Bacteria;p__Firmicutes;c__Bacilli;o__Bacillales;f__Planococcaceae;g__Planomicrobium	0	0	0	0	0	0	0	0	0	0	0	3.72398e-05	0	0	3.72398e-05	0	0	0	0	0	0	0	0	0	0	0	0	0	0	0.000111719	0	0	0	0	0	0	0	0	0	0	0	0	0	0	7.44796e-05	0	0	0	0
k__Bacteria;p__Firmicutes;c__Bacilli;o__Bacillales;f__Planococcaceae;g__Rummeliibacillus	0	0	0	0	0	0	0	0	0	0	0	0	0	0	0	0	7.44796e-05	0	3.72398e-05	0	0	0	0	0	0	0	0	0	3.72398e-05	0	0	7.44796e-05	0	3.72398e-05	0	0	0	0	0	0	0	0	0	0	0	0	0	0	0
k__Bacteria;p__Firmicutes;c__Bacilli;o__Bacillales;f__Planococcaceae;g__Solibacillus	0.000148959	3.72398e-05	0.000111719	0	0	0	0.000484117	3.72398e-05	0.000111719	0	0	0	0	0	0.000633076	0	0.000260679	0	0.000186199	0	0	0.000484117	0.000260679	0.000260679	0	0	0	0.000186199	0	0	0	0.000223439	0	3.72398e-05	0	0	0	0.000484117	0.000297918	0.000372398	0	0	0	0	0	7.44796e-05	0	0.000186199	3.72398e-05
k__Bacteria;p__Firmicutes;c__Bacilli;o__Bacillales;f__Planococcaceae;g__Sporosarcina	3.72398e-05	0.000111719	0.000111719	0	0	0	3.72398e-05	7.44796e-05	0	0	0	3.72398e-05	0	0	3.72398e-05	0	0	0	0	0	0	0	0.000186199	0	0	0	0	0	0	0	0	0	0	0	0	0	3.72398e-05	3.72398e-05	3.72398e-05	7.44796e-05	7.44796e-05	0	3.72398e-05	3.72398e-05	0	7.44796e-05	0	0	3.72398e-05
k__Bacteria;p__Firmicutes;c__Bacilli;o__Bacillales;f__Sporolactobacillaceae;Other	0	0	0	0.000297918	0.000446877	0.000148959	0	0	0	0.000186199	0.000446877	0.000186199	0	0.000484117	0	3.72398e-05	0	0	0	0.000223439	0.000297918	0	0	0	0.000297918	0.000186199	0.000186199	0	0	0	0.000186199	0	0	0	3.72398e-05	0	0.000223439	0	0	0	0.000372398	0.000446877	0.000260679	0	0.000558597	0	0.000260679	0	0
k__Bacteria;p__Firmicutes;c__Bacilli;o__Bacillales;f__Sporolactobacillaceae;g__	0	0	0	0	0	0	0	0	0	0	0	7.44796e-05	0	0	0	0	0	0	0	0	0	0	0	0	0	0	0	0	0	0	0	0	0	0	0	0	0	0	0	0	3.72398e-05	0	0	0	0	0	0	0	0
k__Bacteria;p__Firmicutes;c__Bacilli;o__Bacillales;f__Sporolactobacillaceae;g__Sporolactobacillus	0	0	0	0	0	0	0	0	0	0	0	0	0	0	0	0	0	0	0	0	0	0	0	0	0	0	0	0	7.44796e-05	0	0	0	0	0	7.44796e-05	0	0	0	0	0	0	0	0	0	0	0	0	0	0
k__Bacteria;p__Firmicutes;c__Bacilli;o__Bacillales;f__Staphylococcaceae;g__Staphylococcus	0	0	0	0	0	0	0	0	0	0	0	0	0	0	0	0	0	0	0	0	0	0	0	0	0	0	0	0	0	0	0	0	0	0	0	0	0	0	0	0	3.72398e-05	0	0	0	0	0	0	0	0
k__Bacteria;p__Firmicutes;c__Bacilli;o__Bacillales;f__Thermoactinomycetaceae;Other	0	0	0	0	0	0	0	0	0	0	0	0	0	0	0	0	0	0	0	0	0	0	0	0	0	0	0	0	0	0	0	0	0	0	0	0	0	0	0	0	3.72398e-05	0	0	0	0	0	3.72398e-05	0	0
k__Bacteria;p__Firmicutes;c__Bacilli;o__Bacillales;f__Thermoactinomycetaceae;g__	0	0	0	0.000148959	3.72398e-05	0.000186199	0	0	0	0.000148959	0	0.000111719	0	0.000186199	0	0.000111719	0	0	0	0	7.44796e-05	0	0	0	7.44796e-05	3.72398e-05	0.000186199	0	3.72398e-05	0	7.44796e-05	0	0	0	0	0	0	0	0	0	0	3.72398e-05	7.44796e-05	0	3.72398e-05	0	3.72398e-05	0	0
k__Bacteria;p__Firmicutes;c__Bacilli;o__Bacillales;f__Thermoactinomycetaceae;g__Shimazuella	0	0	0	3.72398e-05	7.44796e-05	0.000111719	0	0	0	0.000111719	0.000186199	7.44796e-05	0	0	0	0.000148959	0	0	0	0.000148959	0	0	0	0	0	0.000148959	0	0	3.72398e-05	0	0.000111719	0	0	0	3.72398e-05	3.72398e-05	7.44796e-05	0	0	0	3.72398e-05	0.000148959	3.72398e-05	0	0.000186199	0	7.44796e-05	0	0
k__Bacteria;p__Firmicutes;c__Bacilli;o__Lactobacillales;f__Lactobacillaceae;g__Lactobacillus	0	7.44796e-05	0	0	0	0	0	0	0	0	0	0	0	0	0	0	0	0	0	0	0	0	0	0	0	0	0	0	0	0	0	0	0	0	0	0	0	0	0	0	0	0	0	0	0	0	0	0	0
k__Bacteria;p__Firmicutes;c__Bacilli;o__Lactobacillales;f__Streptococcaceae;g__Streptococcus	3.72398e-05	0	0	0	0	0	0	0	3.72398e-05	0	0	0	0	0	0	0	0	0	0	0	0	0	0	0	0	0	0	0	0	0	0	0	0	0	0	0	0	0	0	0	0	0	0	0	0	0	0	0	0
k__Bacteria;p__Firmicutes;c__Bacilli;o__Turicibacterales;f__Turicibacteraceae;g__Turicibacter	0	0	0	0	3.72398e-05	0	0	0	0	3.72398e-05	0	0	0	0	0	0	0	0	0	0	0	0	0	0	0	0	0	0	0	0	0	0	0	0	0	0	0	0	0	0	0	0	0	0	0	0	0	0	0
k__Bacteria;p__Firmicutes;c__Clostridia;o__;f__;g__	0	0	0	0	7.44796e-05	0	0	0	0	0	0.000111719	0.000111719	0	0	0	0	0	0	0	0	3.72398e-05	0	0	0	0	0	0	0	0	0	0	0	0	0	7.44796e-05	0	0	0	0	0	0	3.72398e-05	0	0	0	0	7.44796e-05	0	0
k__Bacteria;p__Firmicutes;c__Clostridia;o__Clostridiales;Other;Other	0	0	0	0	3.72398e-05	0	0	0	0	0	0	0	0	0	0	0	0	0	0	0	0	0	0	0	7.44796e-05	0	0	0	0	0	0	0	0	0	0	0	0	0	0	0	0	0	0	0	0	0	0	0	0
k__Bacteria;p__Firmicutes;c__Clostridia;o__Clostridiales;f__;g__	0	0	3.72398e-05	0.000111719	3.72398e-05	0	7.44796e-05	0	0	3.72398e-05	0	3.72398e-05	0.000297918	7.44796e-05	0	3.72398e-05	0	0	0	0	3.72398e-05	0	0	0	0.000111719	0	0	0	0	0	0	0	0	0	3.72398e-05	3.72398e-05	3.72398e-05	0	0	0	7.44796e-05	7.44796e-05	0	0	3.72398e-05	0	0	0	0
k__Bacteria;p__Firmicutes;c__Clostridia;o__Clostridiales;f__Clostridiaceae;g__	0	0	3.72398e-05	0	0	0	0	0	0	0	0	0	0	0	7.44796e-05	0	0	0	0	0	0	0	0	0	0	0	0	0	0	0	0	0	0	0	0	0	0	0	0	0	0	0	0	0	0	0	0	0	0
k__Bacteria;p__Firmicutes;c__Clostridia;o__Clostridiales;f__Clostridiaceae;g__Alkaliphilus	0	0	0	0	0	0	0	0	0	0	0	0	0	0	0	0	0	0	0	0	0	0	0	0	0	0	0	0	3.72398e-05	0	0	0	0	0	0	0	0	0	0	0	0	0	0	0	0	0	0	0	0
k__Bacteria;p__Firmicutes;c__Clostridia;o__Clostridiales;f__Clostridiaceae;g__Clostridium	0	0	0	0.000297918	0.000521357	7.44796e-05	0	0	0	3.72398e-05	7.44796e-05	0.000223439	0	0.000148959	0	0.000111719	0	0	0	7.44796e-05	0.000260679	0	0	0	0	3.72398e-05	0.000111719	0	0	0	0	0	0	0	0.000111719	0	0.000111719	0	0	0	0	3.72398e-05	7.44796e-05	0	0.000111719	0	7.44796e-05	0	0
k__Bacteria;p__Firmicutes;c__Clostridia;o__Clostridiales;f__Lachnospiraceae;Other	0	0	0	3.72398e-05	0	0	0	0	0	0	0	0	0	0	0	0	0	0	0	0	0	0	0	3.72398e-05	0	0	0	0	0	3.72398e-05	0	0	0	0	0	0	0	0	0	0	0	0	0	0	0	0	0	0.000148959	0
k__Bacteria;p__Firmicutes;c__Clostridia;o__Clostridiales;f__Lachnospiraceae;g__	3.72398e-05	3.72398e-05	0	0	0	0	0	0.000111719	0	7.44796e-05	0	0	7.44796e-05	0	0.000186199	0	0	0	3.72398e-05	0	3.72398e-05	0	0	0	0	0.000111719	3.72398e-05	0	0	0	0	0	0	0	0	0	0	0	0	0	0	0	0	0	0	0	0	0.000111719	3.72398e-05
k__Bacteria;p__Firmicutes;c__Clostridia;o__Clostridiales;f__Lachnospiraceae;g__Butyrivibrio	0	0	0.000148959	0	0	3.72398e-05	0	7.44796e-05	0	0	0	0	0	0	0	0	0	0	0	0	0	0	0	0	0	0	0	0	0	0	0	0	0	0	0	0	0	0	0	0	0	0	7.44796e-05	0	0	0	0	7.44796e-05	3.72398e-05
k__Bacteria;p__Firmicutes;c__Clostridia;o__Clostridiales;f__Lachnospiraceae;g__Coprococcus	0	0	0	0	0	0	0	0	0	3.72398e-05	3.72398e-05	0	0.000260679	0.000335158	0	3.72398e-05	0	0	0	7.44796e-05	0	0	0	0	0	0.000186199	0	0	7.44796e-05	0	0	0	0	0	3.72398e-05	0	0	0	0	0	3.72398e-05	0	0	0	7.44796e-05	0	0	3.72398e-05	0
k__Bacteria;p__Firmicutes;c__Clostridia;o__Clostridiales;f__Lachnospiraceae;g__Dorea	0	3.72398e-05	0	0	0	0	0	0	0	0	0	0	0	0	0	0	0	0	0	0	0	0	0	0	0	0	0	0	0	0	0	0	0	0	0	0	0	0	0	0	0	0	0	0	0	0	0	0	0
k__Bacteria;p__Firmicutes;c__Clostridia;o__Clostridiales;f__Lachnospiraceae;g__Epulopiscium	0	0	0	0	0	0	0	0	0	0	0	3.72398e-05	0	0	0	0	0	0	0	0	0	0	0	0	0	0	0	0	0	0	0	0	0	0	0	0	0	0	0	0	0	0	0	0	0	0	0	0	0
k__Bacteria;p__Firmicutes;c__Clostridia;o__Clostridiales;f__Lachnospiraceae;g__Pseudobutyrivibrio	0	0	0	0	0	0	0	0	0	0	0	0	0	0	0	0	0	0	0	0	0	0	0	0	0	0	0	0	0	0	0	0	0	3.72398e-05	0	0	0	0	0	0	0	0	0	0	0	0	0	3.72398e-05	0
k__Bacteria;p__Firmicutes;c__Clostridia;o__Clostridiales;f__Lachnospiraceae;g__Shuttleworthia	0	0	0	0	0	0	0	0	0	0	0	0	0	0	0	0	0	0	0	0	0	0	3.72398e-05	0	0	0	0	0	0	0	0	0	0	0	0	0	0	0	0	0	0	0	0	0	0	0	0	0	0
k__Bacteria;p__Firmicutes;c__Clostridia;o__Clostridiales;f__Peptococcaceae;g__Desulfosporosinus	0	0	0	0	0	0	0	0	0	0	0	0	0	0	0	0	0	0	0	0	0	0	0	0	0	0	0	0	0	0	0	0	0	0	0	0	0	0	0	0	0	0	0	0	0	0	0	0	0
k__Bacteria;p__Firmicutes;c__Clostridia;o__Clostridiales;f__Ruminococcaceae;g__	0	0	7.44796e-05	3.72398e-05	0	3.72398e-05	3.72398e-05	0	0	7.44796e-05	3.72398e-05	0	0	0	0.000186199	3.72398e-05	0	0	0	0	0	0	0	0	0	0	0	0	7.44796e-05	0	7.44796e-05	0	0	0	0	0	0	7.44796e-05	0	3.72398e-05	0	0	0	0	0	0	0	0	3.72398e-05
k__Bacteria;p__Firmicutes;c__Clostridia;o__Clostridiales;f__Ruminococcaceae;g__Oscillospira	0	0	0	0	0	0	0	0	0	0	0	0	0	0	3.72398e-05	0	0	0	0	0	0	0	0	0	0	0	0	0	0	0	0	0	0	0	0	0	0	0	0	0	0	0	0	0	0	0	0	0	0
k__Bacteria;p__Firmicutes;c__Clostridia;o__Clostridiales;f__Ruminococcaceae;g__Ruminococcus	0	0	0	0	0	0	0	0	0	0	0	0	0	0	0	0	0	0	0	0	0	0	0	0	0	0	0	0	0	0	0	0	0	0	0	0	0	0	0	0	0	0	0	0	0	0	0	0	0
k__Bacteria;p__Firmicutes;c__Clostridia;o__Clostridiales;f__Symbiobacteriaceae;g__	0	0	0	0	7.44796e-05	0	0	0	0	0	0	0	0	0	0	0	0	0	0	0	0	0	0	0	0	0	3.72398e-05	0	0	0	0	0	0	0	7.44796e-05	0	0	0	0	0	0	3.72398e-05	0	0	0	0	0	0	0
k__Bacteria;p__Firmicutes;c__Clostridia;o__Clostridiales;f__Symbiobacteriaceae;g__Symbiobacterium	3.72398e-05	0	3.72398e-05	0.000521357	0.000744796	0.000260679	3.72398e-05	7.44796e-05	0	0.000484117	0.000446877	0.000446877	0.000111719	0.000372398	0.000186199	0.000446877	0.159275	0.130451	0.237255	0.000372398	0.000558597	0	0	0	0.000186199	0.000558597	0.000484117	0.173724	3.72398e-05	0.000186199	0.000409638	0.306111	0.162663	0.284289	0.00160131	0.000670316	0.000372398	0.000111719	0.000111719	3.72398e-05	0.000260679	0.000595837	0.000744796	0.4293	0.000335158	0.000148959	0.000446877	0.0917588	0.183443
k__Bacteria;p__Firmicutes;c__Clostridia;o__Clostridiales;f__Veillonellaceae;g__	0	0	0	0	0	0	0	0	0	0	0	0	0	0	0	0	0	0	0	0	0	0	0	0	0	0	0	0	0	0	0	0	0	0	0	0	0	0	0	0	0	0	0	0	0	0	0	0	7.44796e-05
k__Bacteria;p__Firmicutes;c__Clostridia;o__Clostridiales;f__Veillonellaceae;g__Pelosinus	0	0	0	0	0	0	0	0	0	0	0	0	0	0	0	0	0	0	0	0	0	0	0	0	0	0	0	0	0	0	0	0	0	0	0	3.72398e-05	0	0	0	0	0	0	0	0	0	0	3.72398e-05	0	0
k__Bacteria;p__Firmicutes;c__Clostridia;o__Clostridiales;f__Veillonellaceae;g__Phascolarctobacterium	0	0	0	0	0	7.44796e-05	0	0	0	0	0	0	0	0	0.000111719	0	0	0	0	0	0	0	0	0	0	3.72398e-05	0	0	0	0	0	0	0	0	0	0	0	0	0	0	0	0	0	0	0	0	0	0	0
k__Bacteria;p__Firmicutes;c__Clostridia;o__Clostridiales;f__Veillonellaceae;g__Sporomusa	0	0	0	0	0	0	0	0	0	0	0	3.72398e-05	0	0	0	0	0	0	0	0	3.72398e-05	0	0	0	0	0	0	0	0	0	7.44796e-05	0	0	0	0	0	0	0	0	0	0	0	0	0	0	0	0	0	0
k__Bacteria;p__Firmicutes;c__Clostridia;o__Clostridiales;f__Veillonellaceae;g__Succiniclasticum	0	0	3.72398e-05	0	0	3.72398e-05	0	0	0	0	0	0	0	0	0	0	0	0	0	0	0	0	0	0	0	0	0	0	0	0	0	0	0	0	0	0	0	0	0	0	0	0	0	0	0	0	0	0	0
k__Bacteria;p__Firmicutes;c__Clostridia;o__Clostridiales;f__Veillonellaceae;g__Veillonella	0	0	7.44796e-05	0	0	0	0	0	0	0	0	0	0	0	0	0	0	0	0	0	0	0	0	0	0	0	0	0	0	0	0	0	0	0	0	0	0	0	0	0	0	0	0	0	0	0	0	0	0
k__Bacteria;p__Firmicutes;c__Clostridia;o__Clostridiales;f__[Mogibacteriaceae];g__	0	0	0	0	0	0	0	0	0	0	0	0	0	0	0	0	0	0	0	0	0	0	0	0	0	0	0	0	0	0	0	0	0	0	0	0	0	0	0	0	0	0	0	0	0	0	0	0	3.72398e-05
k__Bacteria;p__Firmicutes;c__Clostridia;o__Clostridiales;f__[Tissierellaceae];g__	0	0	0	0	0	0	0	0	0	0	0	0	0	0	0	0	0	0	0	0	0	0	0	0	0	0	0	0	0	0	0	0	0	0	0	0	0	0	0	0	0	0	0	0	0	0	0	0	0
k__Bacteria;p__Firmicutes;c__Clostridia;o__Clostridiales;f__[Tissierellaceae];g__Anaerococcus	0	0	0	0	0	0	0	0	0	0	0	0	0	0	0	0	0	0	0	0	0	0	0	0	0	0	0	0	0	0	0	0	0	0	0	0	7.44796e-05	0	0	0	0	0	0	0	0	0	0	0	0
k__Bacteria;p__Firmicutes;c__Clostridia;o__Halanaerobiales;f__Halanaerobiaceae;g__	0	0	0	0	0	0	0	0	0	0	0	7.44796e-05	0	0	0	0	0	0	0	0	0	0	0	0	0	0	0	0	0	0	0	0	0	0	0	0	0	0	0	0	0	0	0	0	0	0	0	0	0
k__Bacteria;p__Firmicutes;c__Clostridia;o__MBA08;f__;g__	0	0	0	7.44796e-05	0	0	0	0	0	0	0	0	0	0	0	0	0	0	0	0	0	0	0	0	0	3.72398e-05	0	0	0	0	0	0	0	0	0	7.44796e-05	0	0	0	0	0	0	0	0	0	0	0	0	0
k__Bacteria;p__Firmicutes;c__Clostridia;o__Natranaerobiales;f__;g__	0	0	0	0	0	0	0	0	0	0	0	0	0	0	7.44796e-05	0	0	0	0	0	0	0	0	0	0	0	0	0	0	0	0	0	0	0	0	0	0	0	0	0	0	0	0	0	0	0	0	0	0
k__Bacteria;p__Firmicutes;c__Clostridia;o__OPB54;f__;g__	0	0	0	0	0	0	0	0	0	0	0	0	0	0	0	0	0	0	0	0	0	0	0	0	0	0	0	0	0	0	0	0	0	0	0	0	0	0	0	0	0	3.72398e-05	0	0	0	0	0	0	0
k__Bacteria;p__GAL15;c__;o__;f__;g__	0	0	0	0.000186199	0.000409638	0.000335158	0	0	0	0.000335158	0.000297918	0.000409638	0	0.000446877	0	0.000409638	0	0	0	0.000260679	0.000260679	0	0	0	0.000409638	0.000148959	0.000186199	0	0.000223439	0	0.000409638	0	0	0	0.000260679	7.44796e-05	0.000297918	0	0	0	0.000186199	0.000297918	0.000633076	0	0.000409638	0	0.000409638	0	0
k__Bacteria;p__GN02;c__3BR-5F;o__;f__;g__	0	0	0	0	3.72398e-05	0	0	0	0	0	0	0	0	0	0	3.72398e-05	0	0	0	3.72398e-05	0	0	0	0	0	0	0	0	0	0	0	0	0	0	0	0	0	0	0	0	0	0	0	0	0	0	0	0	0
k__Bacteria;p__GN02;c__GKS2-174;o__;f__;g__	0	0	0	0	0	0	0	0	0	0	0	0	0	3.72398e-05	0	0	0	0	0	0	0	0	0	0	0	0	0	0	3.72398e-05	0	0	0	0	0	0	0	0	0	0	0	0	0	0	0	0	0	0	0	0
k__Bacteria;p__GN04;c__;o__;f__;g__	0	0	0	0	0	0	0	0	0	0	0	0	0	0	0	0	0	0	0	0	0	0	0	0	0	0	0	0	0	0	0	0	0	0	0	0	0	0	0	0	0	0	0	0	0	0	0	0	0
k__Bacteria;p__Gemmatimonadetes;c__;o__;f__;g__	0	0	0	3.72398e-05	0	0	0	0	0	0	0	0	0	0.000111719	0	0	0	0	0	0	0	0	0	0	0	0	7.44796e-05	0	0	0	0	0	0	0	3.72398e-05	7.44796e-05	3.72398e-05	0	0	0	0	0	0	0	0	0	0	0	0
k__Bacteria;p__Gemmatimonadetes;c__Gemm-1;o__;f__;g__	0	3.72398e-05	0	0.0122519	0.0143373	0.0103154	0	0	0	0.0124753	0.0135553	0.0130712	0	0.0127732	0	0.0129594	0	3.72398e-05	0	0.0151194	0.01538	0	0	7.44796e-05	0.0148214	0.0115443	0.0137787	0	0.0162365	3.72398e-05	0.015529	0.00171303	0.000297918	0.000409638	0.0152683	0.0141511	0.0159759	0	0	0	0.0157152	0.0133318	0.0146352	0.00234611	0.0165345	0	0.0151938	0.0132946	0.000260679
k__Bacteria;p__Gemmatimonadetes;c__Gemm-2;o__;f__;g__	0	0	0	3.72398e-05	0.000111719	0	0	0	0	3.72398e-05	3.72398e-05	0.000111719	0	0.000148959	0	3.72398e-05	0	0	0	0.000148959	0.000148959	0	0	0	0	3.72398e-05	0.000111719	0	0.000111719	0	3.72398e-05	0	0	0	0.000186199	0.000223439	7.44796e-05	0	0	0	0.000111719	0.000148959	3.72398e-05	0	0.000335158	0	0.000148959	0	0
k__Bacteria;p__Gemmatimonadetes;c__Gemm-3;o__;f__;g__	0	0	0	0.000670316	0.000930995	0.000297918	0	0	0	0.000446877	0.000297918	0.000521357	0	0.000409638	0	0.000484117	0	0	0	0.000744796	0.00104271	0	0	0	0.000744796	0.000484117	0.000819275	0	0.00137787	0	0.000930995	0	0	0	0.00107995	0.000484117	0.000446877	0	0	0	0.000744796	0.000856515	0.000633076	0	0.000484117	0	0.000595837	0	0
k__Bacteria;p__Gemmatimonadetes;c__Gemm-5;o__;f__;g__	0	0	0	0.000968234	0.000595837	0.000595837	0	0	0	0.000595837	0.000893755	0.000335158	0	0.000633076	0	0.000297918	0	0	0	0.000930995	0.000782036	0	0	0	0.000521357	0.000558597	0.000707556	0	0.00130339	0	0.000484117	0	0.000707556	0.00111719	0.00107995	0.00111719	0.000558597	0	0	0	0.00104271	0.000409638	0.000335158	0.00100547	0.000968234	0	0.000484117	0.00294194	7.44796e-05
k__Bacteria;p__Gemmatimonadetes;c__Gemmatimonadetes;Other;Other;Other	0	0	0	0.00160131	0.00148959	0.00122891	0	0	0	0.000819275	0.00141511	0.00145235	0	0.00141511	0	0.00152683	0	0	0	0.00141511	0.00126615	0	0	0	0.00134063	0.00167579	0.00186199	0	0.00130339	0	0.00227163	3.72398e-05	3.72398e-05	0	0.00122891	0.00115443	0.00148959	0	0	0	0.00189923	0.00148959	0.00167579	0	0.00156407	0	0.00212267	0	0
k__Bacteria;p__Gemmatimonadetes;c__Gemmatimonadetes;o__;f__;g__	0	0	0	0.00145235	0.00119167	0.000707556	0	0	0	0.00152683	0.00141511	0.00122891	0	0.00141511	0	0.00178751	0	0	0	0.00160131	0.00219715	0	0	0	0.00186199	0.00152683	0.00160131	0	0.00234611	0	0.00212267	3.72398e-05	0	0	0.00320262	0.00201095	0.00204819	0	0	0	0.00148959	0.00163855	0.00152683	0	0.00242059	0	0.00212267	3.72398e-05	0.000186199
k__Bacteria;p__Gemmatimonadetes;c__Gemmatimonadetes;o__C114;f__;g__	0	0	0	0.000372398	0.000223439	0.000111719	0	0	0	0.000111719	3.72398e-05	0.000186199	0	0.000372398	0	0.000186199	0	0	0	0.000111719	0.000521357	0	0	0	0.000223439	0.000186199	0.000186199	0	0.000595837	0	0.000186199	0	0	0	0.000558597	0.000297918	0.000446877	0	0	0	0.000186199	0.000111719	0.000111719	0	0.000670316	0	0.000223439	0	0
k__Bacteria;p__Gemmatimonadetes;c__Gemmatimonadetes;o__Ellin5290;f__;g__	0	0	0	0.000186199	0.000521357	0.000148959	0	0	0	0.000633076	0.000409638	0.000335158	0	0.000409638	0	0.000670316	0	0	0	0.000856515	0.000744796	0	0	0	0.000633076	0.000484117	0.000893755	0	0.00152683	0	0.000484117	0	0	0	0.000744796	0.00115443	0.000856515	0	0	0	0.000633076	0.000558597	0.000446877	0	0.000856515	0	0.000595837	0.000111719	0
k__Bacteria;p__Gemmatimonadetes;c__Gemmatimonadetes;o__Gemmatimonadales;Other;Other	0	0	0	0.000446877	0.000670316	0.000409638	0	0	0	0.000744796	0.000484117	0.000633076	0	0.000521357	0	0.000856515	0	0	0	0.000446877	0.000223439	0	0	0	0.000446877	0.000558597	0.000595837	0	0.000893755	0	0.000930995	0	0	0	0.000595837	0.000484117	0.000484117	0	0	0	0.000819275	0.000372398	0.000595837	0	0.000521357	0	0.000707556	0.000595837	0
k__Bacteria;p__Gemmatimonadetes;c__Gemmatimonadetes;o__Gemmatimonadales;f__;g__	0	0	0	0.000819275	0.000521357	0.000484117	0	0	0	0.000782036	0.000782036	0.000782036	0	0.00111719	0	0.00115443	0	0	0	0.00104271	0.00137787	0	0	0	0.000893755	0.000670316	0.00111719	0	0.00152683	0	0.00137787	0	0.00476669	0.000670316	0.000930995	0.000930995	0.00107995	0	0	0	0.00122891	0.00104271	0.000744796	0	0.00148959	0	0.00178751	3.72398e-05	3.72398e-05
k__Bacteria;p__Gemmatimonadetes;c__Gemmatimonadetes;o__Gemmatimonadales;f__Ellin5301;g__	0	0	0	0.000670316	0.00119167	0.000595837	0	0	0	0.000744796	0.000707556	0.000893755	0	0.000819275	0	0.000782036	0	0	0	0.000930995	0.00122891	0	0	0	0.00141511	0.00119167	0.000744796	0	0.00204819	0	0.00171303	0	0	0	0.00122891	0.00119167	0.00122891	0	0	0	0.00130339	0.00137787	0.00115443	0	0.000707556	0	0.00104271	0	0
k__Bacteria;p__Gemmatimonadetes;c__Gemmatimonadetes;o__Gemmatimonadales;f__Gemmatimonadaceae;g__Gemmatimonas	0	0	0	0	0	0	0	0	0	3.72398e-05	3.72398e-05	0	0	7.44796e-05	0	0.000111719	0	0	0	3.72398e-05	3.72398e-05	0	0	0	0.000148959	0	3.72398e-05	0	7.44796e-05	0	3.72398e-05	0	0	0	0.000111719	0.000186199	7.44796e-05	0	0	0	3.72398e-05	7.44796e-05	0.000148959	0	3.72398e-05	0	0.000186199	0	0
k__Bacteria;p__Gemmatimonadetes;c__Gemmatimonadetes;o__KD8-87;f__;g__	0	0	0	0.000111719	0	3.72398e-05	0	0	0	0.000148959	0	0	0	7.44796e-05	0	0.000260679	0	0	0	0.000111719	7.44796e-05	0	0	0	3.72398e-05	0	0	0	0	0	7.44796e-05	0	0	0	7.44796e-05	0.000186199	3.72398e-05	0	0	0	3.72398e-05	3.72398e-05	0.000148959	0	0	0	0	0	0
k__Bacteria;p__Gemmatimonadetes;c__Gemmatimonadetes;o__N1423WL;f__;g__	0	0	0	0.00454325	0.00469221	0.00398466	0	0	0	0.00435706	0.00543701	0.00499013	0	0.00580941	0	0.00398466	0	0	0	0.00841619	0.00916099	0	0	0	0.00819275	0.00688936	0.00841619	0	0.0126988	7.44796e-05	0.00715004	0	0	0	0.0113954	0.00696384	0.007299	0	0	0	0.00696384	0.00677764	0.00875135	0	0.00878859	0	0.00837895	0	0
k__Bacteria;p__Kazan-3B-28;c__;o__;f__;g__	0	0	0	0	0	0	0	0	0	0	0	0	0	0	0	0	0	0	0	0	0	0	0	0	0	3.72398e-05	0	0	0	0	0	0	0	0	0	0	0	0	0	0	0	3.72398e-05	0	0	0	0	0	0	0
k__Bacteria;p__MVP-21;c__;o__;f__;g__	0	0	0	7.44796e-05	3.72398e-05	0.000148959	0	0	0	7.44796e-05	7.44796e-05	3.72398e-05	0	3.72398e-05	0	0.000148959	0	0	0	7.44796e-05	3.72398e-05	0	0	0	3.72398e-05	0.000111719	7.44796e-05	0	7.44796e-05	0	0	0	0	0	7.44796e-05	0	7.44796e-05	0	0	0	3.72398e-05	0	0	0	0.000111719	0	7.44796e-05	0	0
k__Bacteria;p__NKB19;c__;o__;f__;g__	0	0	0	3.72398e-05	3.72398e-05	0	0	0	0	0	0	3.72398e-05	0	0	0	0.000148959	0	0	0	0	0	0	0	0	0	3.72398e-05	0	0	0	0	7.44796e-05	0	0	0	3.72398e-05	0	0.000111719	0	0	0	7.44796e-05	0	7.44796e-05	0	0	0	0.000111719	0	0
k__Bacteria;p__NKB19;c__TSBW08;o__;f__;g__	0	0	0	0	0	0	0	0	0	0	0	0	0	0	0	0	0	0	0	0	0	0	0	0	0	0	0	0	3.72398e-05	0	0	0	0	0	0	0	0	0	0	0	0	0	0	0	0	0	0	0	0
k__Bacteria;p__Nitrospirae;c__Nitrospira;o__Nitrospirales;f__;g__	0	0	0	0	0	0	0	0	0	0	0	0	0	0	0	0	0	0	0	7.44796e-05	7.44796e-05	0	0	0	0	0	0	0	7.44796e-05	0	0	0	0	0	3.72398e-05	3.72398e-05	3.72398e-05	0	0	0	0	0	0	0	0	0	0	0	0
k__Bacteria;p__Nitrospirae;c__Nitrospira;o__Nitrospirales;f__0319-6A21;g__	0	0	0	0.0061818	0.00789483	0.00592113	0	0	0	0.00562321	0.00789483	0.00804379	0	0.0107251	0	0.00901203	0	0	0	0.00949615	0.00916099	0	0	0	0.00774588	0.00863963	0.00718728	0	0.0142628	0	0.00975682	0	0	0	0.0115071	0.0141884	0.0132201	0	0	0	0.00808103	0.00942167	0.0110975	0	0.0124008	0	0.0102409	3.72398e-05	0
k__Bacteria;p__Nitrospirae;c__Nitrospira;o__Nitrospirales;f__Nitrospiraceae;g__	0	0	0	0.000186199	0.000186199	0.000186199	0	0	0	0.000335158	0.000148959	7.44796e-05	0	0.000372398	0	0.000223439	0	0	0	0.000297918	0.000148959	0	0	0	0.000186199	0.000372398	0.000186199	0	0.000148959	0	0.000372398	0	0	0	0.000260679	0.000260679	0.000297918	0	0	0	0.000409638	7.44796e-05	0.000223439	0	0.000260679	0	0.000409638	0	0
k__Bacteria;p__Nitrospirae;c__Nitrospira;o__Nitrospirales;f__Nitrospiraceae;g__JG37-AG-70	0	0	0	3.72398e-05	0	0	0	0	0	0	0	0	0	3.72398e-05	0	0	0	0	0	0	0	0	0	0	0	0	0	0	0	0	0	0	0	0	0	3.72398e-05	0	0	0	0	0	0	0	0	0	0	0	0	0
k__Bacteria;p__Nitrospirae;c__Nitrospira;o__Nitrospirales;f__Nitrospiraceae;g__Nitrospira	0	0	0	0.00152683	0.00182475	0.00122891	0	0	0	0.00134063	0.00145235	0.00193647	0	0.00119167	0	0.00152683	0	0	0	0.00312814	0.00301642	0	0	0	0.00197371	0.00193647	0.00156407	0	0.00305366	0	0.00134063	0	0	0	0.00353778	0.00253231	0.0034633	0	0	0	0.00253231	0.00189923	0.00212267	0	0.00268126	0	0.00182475	0	0
k__Bacteria;p__Nitrospirae;c__Nitrospira;o__Nitrospirales;f__[Leptospirillaceae];g__	0	0	0	0	0	0	0	0	0	0	0	0	0	0	0	3.72398e-05	0	0	0	0	0	0	0	0	0	0	0	0	0	0	0	0	0	0	0	0	0	0	0	0	0	0	0	0	0	0	0	0	0
k__Bacteria;p__OD1;c__;o__;f__;g__	0	0	0	7.44796e-05	7.44796e-05	3.72398e-05	0	0	0	0.000111719	0	7.44796e-05	0	0	0	7.44796e-05	0	0	0	7.44796e-05	0.000111719	0	0	0	7.44796e-05	7.44796e-05	0	0	0.000186199	0	7.44796e-05	0	0	0	7.44796e-05	0.000260679	0.000111719	0	0	0	0	0.000111719	0	0	0.000111719	0	7.44796e-05	0	0
k__Bacteria;p__OD1;c__ABY1;o__;f__;g__	0	0	0	3.72398e-05	0	0	0	0	0	0	0	0	0	0	0	0	0	0	0	0	3.72398e-05	0	0	0	0	3.72398e-05	3.72398e-05	0	0.000111719	0	7.44796e-05	0	0	0	7.44796e-05	0	0	0	0	0	0	0	3.72398e-05	0	3.72398e-05	0	3.72398e-05	0	0
k__Bacteria;p__OD1;c__SM2F11;o__;f__;g__	0	0	0	0.000111719	0.000297918	7.44796e-05	0	0	0	0.000260679	0.000186199	7.44796e-05	0	0.000148959	0	3.72398e-05	0	0	0	0.000670316	0.000744796	0	0	0	0.000409638	0.000186199	0.000111719	0	0.000595837	0	0.000223439	0	0	0	0.00122891	0.000930995	0.00115443	0	0	0	0.000670316	0.000446877	0.000372398	0	0.000744796	0	0.000707556	0	0
k__Bacteria;p__OD1;c__ZB2;o__;f__;g__	0	0	0	7.44796e-05	0.000148959	3.72398e-05	0	0	0	0.000148959	3.72398e-05	7.44796e-05	0	0.000111719	0	7.44796e-05	0	0	0	0.000409638	0.000446877	0	0	0	0.000223439	0.000223439	0.000223439	0	0.000819275	0	0.000111719	0	0	0	0.00208543	0.00137787	0.000595837	0	0	0	0.000148959	0.000223439	0.000111719	0	0.000930995	0	0.000409638	0	0
k__Bacteria;p__OP11;c__OP11-3;o__;f__;g__	0	0	0	0	0	0	0	0	0	0	0	0	0	3.72398e-05	0	0	0	0	0	0	0	0	0	0	0	0	0	0	0	0	0	0	0	0	0	0	0	0	0	0	0	0	0	0	0	0	0	0	0
k__Bacteria;p__OP3;c__PBS-25;o__;f__;g__	0	0	0	0.000148959	7.44796e-05	7.44796e-05	0	0	0	0	7.44796e-05	3.72398e-05	0	3.72398e-05	0	7.44796e-05	0	0	0	0.000372398	0.000223439	0	0	0	3.72398e-05	3.72398e-05	3.72398e-05	0	0.000223439	0	7.44796e-05	0	0	0	0.000297918	0.000260679	0.000223439	0	0	0	0.000111719	3.72398e-05	7.44796e-05	0	0.000223439	0	0	0	0
k__Bacteria;p__OP3;c__koll11;o__;f__;g__	0	0	0	0.000111719	0.000111719	0.000186199	0	0	0	0.000186199	0.000186199	3.72398e-05	0	7.44796e-05	0	0.000186199	0	0	0	0.000223439	0.000223439	0	0	0	0.000260679	3.72398e-05	0.000148959	0	0.000223439	0	0	0	0	0	0.000521357	0.000595837	0.000633076	0	0	0	0.000223439	7.44796e-05	0.000148959	0	0.000372398	0	0	0	0
k__Bacteria;p__Planctomycetes;c__;o__;f__;g__	0	0	0	0	0	0	0	0	0	0	0	0	0	0	0	0	0	0	0	0.000111719	3.72398e-05	0	0	0	0	0	0	0	0	0	0	0	0	0	3.72398e-05	3.72398e-05	0.000111719	0	0	0	0	0	3.72398e-05	0	3.72398e-05	0	0	0	0
k__Bacteria;p__Planctomycetes;c__028H05-P-BN-P5;o__;f__;g__	0	0	0	0.000223439	7.44796e-05	0.000111719	0	0	0	0.000148959	0.000260679	7.44796e-05	0	7.44796e-05	0	0.000223439	0	0	0	0.000335158	0.000558597	0	0	0	7.44796e-05	0.000148959	7.44796e-05	0	0.000372398	0	0.000148959	0	0	0	0.000260679	0.000186199	0.000297918	0	0	0	0.000148959	0.000409638	7.44796e-05	0	0.000260679	0	0.000148959	0	0
k__Bacteria;p__Planctomycetes;c__BD7-11;o__;f__;g__	0	0	0	0.00100547	0.00148959	0.000930995	0	0	0	0.000856515	0.000930995	0.00156407	0	0.00145235	0	0.00148959	0	0	0	0.00264402	0.00145235	0	0	0	0.00141511	0.00122891	0.00130339	0	0.00201095	0	0.00178751	0	0	0	0.00227163	0.00245783	0.00148959	0	0	0	0.00163855	0.00141511	0.00189923	0	0.00175027	0	0.00137787	0	0
k__Bacteria;p__Planctomycetes;c__C6;o__MVS-107;f__;g__	0	0	0	0	0	0	0	0	0	3.72398e-05	0	0	0	0	0	3.72398e-05	0	0	0	0	0	0	0	0	0	3.72398e-05	3.72398e-05	0	0.000297918	0	0	0	0	0	3.72398e-05	0.000111719	0	0	0	0	0.000148959	3.72398e-05	0.000186199	0	3.72398e-05	0	3.72398e-05	0	0
k__Bacteria;p__Planctomycetes;c__C6;o__d113;f__;g__	0	0	0	7.44796e-05	0	0.000111719	0	0	0	0.000148959	0	3.72398e-05	0	0.000148959	0	0.000223439	0	0	0	3.72398e-05	7.44796e-05	0	0	0	7.44796e-05	3.72398e-05	0.000148959	0	0.000223439	0	0.000186199	0	0	0	7.44796e-05	7.44796e-05	7.44796e-05	0	0	0	7.44796e-05	7.44796e-05	7.44796e-05	0	0.000111719	0	0.000186199	0	0
k__Bacteria;p__Planctomycetes;c__OM190;o__;f__;g__	0	0	0	0	3.72398e-05	0	0	0	0	3.72398e-05	0	0	0	0	0	0	0	0	0	7.44796e-05	0	0	0	0	7.44796e-05	0	0	0	0	0	0	0	0	0	0	7.44796e-05	3.72398e-05	0	0	0	0	0	0	0	7.44796e-05	0	3.72398e-05	0	0
k__Bacteria;p__Planctomycetes;c__OM190;o__CL500-15;f__;g__	0	0	0	0.000186199	0.000148959	0.000223439	0	0	0	7.44796e-05	3.72398e-05	0.000186199	0	0.000335158	0	0.000260679	0	0	0	0.000558597	0.000633076	0	0	0	0.000260679	0.000111719	0.000186199	0	0.000930995	0	7.44796e-05	0	0	0	0.000930995	0.000372398	0.000409638	0	0	0	0.000521357	0.000372398	0.000223439	0	0.000260679	0	0.000335158	0	0
k__Bacteria;p__Planctomycetes;c__OM190;o__agg27;f__;g__	0	0	0	0.000111719	0.000111719	0.000186199	0	0	0	0.000223439	0.000223439	0.000260679	0	0.000186199	0	0.000670316	0	0	0	0.000409638	0.000335158	0	0	0	0.000335158	0.000335158	0.000335158	0	0.000558597	0	0.000335158	0	0	0	0.000856515	0.000707556	0.00107995	0	0	0	0.000409638	0.000260679	0.000484117	0	0.000595837	0	0.000409638	0	0
k__Bacteria;p__Planctomycetes;c__Phycisphaerae;o__CCM11a;f__;g__	0	0	0	3.72398e-05	3.72398e-05	0	0	0	0	0	0	0	0	0	0	0	0	0	0	0	0	0	0	0	0	0	0	0	0	0	0	0	0	0	0	0	0	0	0	0	3.72398e-05	0	0	0	7.44796e-05	0	0	0	0
k__Bacteria;p__Planctomycetes;c__Phycisphaerae;o__CPla-3;f__;g__	0	0	0	0	3.72398e-05	3.72398e-05	0	0	0	3.72398e-05	0.000223439	3.72398e-05	0	0	0	3.72398e-05	0	0	0	3.72398e-05	3.72398e-05	0	0	0	3.72398e-05	3.72398e-05	0	0	3.72398e-05	0	0	0	0	0	7.44796e-05	3.72398e-05	7.44796e-05	0	0	0	0	3.72398e-05	3.72398e-05	0	0	0	3.72398e-05	0	0
k__Bacteria;p__Planctomycetes;c__Phycisphaerae;o__Phycisphaerales;f__;g__	0	0	0	0.000335158	0.000409638	0.000335158	0	0	0	0.000186199	0.000148959	0.000446877	0	0.000148959	0	0.000372398	0	0	0	0.000335158	0.000186199	0	0	0	0.000223439	0.000335158	0.000223439	0	0.000744796	0	0.000372398	0	0	0	0.000595837	0.000409638	0.000707556	0	0	0	0.000446877	0.000484117	0.000260679	0	0.000558597	0	0.000409638	0	0
k__Bacteria;p__Planctomycetes;c__Phycisphaerae;o__Phycisphaerales;f__Phycisphaeraceae;g__	0	0	0	0.000186199	3.72398e-05	0.000186199	0	0	0	7.44796e-05	0.000148959	0.000223439	0	0.000111719	0	0.000111719	0	0	0	0.000223439	0.000111719	0	0	0	7.44796e-05	3.72398e-05	0.000372398	0	0.000372398	0	0.000260679	0	0	0	0.000297918	0.000186199	3.72398e-05	0	0	0	0.000409638	0.000260679	7.44796e-05	0	7.44796e-05	0	0.000260679	0	0
k__Bacteria;p__Planctomycetes;c__Phycisphaerae;o__Pla1;f__;g__	0	0	0	7.44796e-05	0	0	0	0	0	0	0	3.72398e-05	0	3.72398e-05	0	7.44796e-05	0	0	0	7.44796e-05	0	0	0	0	0	0	0.000186199	0	0	0	7.44796e-05	0	0	0	7.44796e-05	0.000148959	7.44796e-05	0	0	0	0.000111719	3.72398e-05	3.72398e-05	0	3.72398e-05	0	0.000111719	0	0
k__Bacteria;p__Planctomycetes;c__Phycisphaerae;o__S-70;f__;g__	0	0	0	7.44796e-05	0	0	0	0	0	0.000111719	0.000148959	0	0	0	0	7.44796e-05	0	0	0	0	7.44796e-05	0	0	0	0	3.72398e-05	0	0	3.72398e-05	0	3.72398e-05	0	0	0	0	0	0	0	0	0	3.72398e-05	0	3.72398e-05	0	3.72398e-05	0	3.72398e-05	0	0
k__Bacteria;p__Planctomycetes;c__Phycisphaerae;o__WD2101;f__;g__	0	0	0	0.0220832	0.0195881	0.0162738	0	0	0	0.0206308	0.0227907	0.0216363	0	0.0197743	0	0.0217853	0	0	0	0.0217108	0.0188433	0	0	0	0.0224928	0.0226046	0.022046	0	0.0213012	3.72398e-05	0.0189923	0	0	0	0.0215246	0.0237962	0.0236845	3.72398e-05	0	0	0.0206681	0.0224556	0.0213756	0	0.0161993	0	0.0206681	0.0176144	0.00126615
k__Bacteria;p__Planctomycetes;c__Phycisphaerae;o__mle1-8;f__;g__	0	0	0	7.44796e-05	7.44796e-05	0	0	0	0	0	3.72398e-05	3.72398e-05	0	3.72398e-05	0	0	0	0	0	7.44796e-05	7.44796e-05	0	0	0	7.44796e-05	3.72398e-05	0	0	7.44796e-05	0	3.72398e-05	0	0	0	7.44796e-05	3.72398e-05	3.72398e-05	0	0	0	0	3.72398e-05	0	0	0	0	0	0	0
k__Bacteria;p__Planctomycetes;c__Pla3;o__;f__;g__	0	0	0	0	0	0	0	0	0	0	3.72398e-05	3.72398e-05	0	3.72398e-05	0	3.72398e-05	0	0	0	0	3.72398e-05	0	0	0	3.72398e-05	0	0	0	0	0	3.72398e-05	0	0	0	3.72398e-05	0	7.44796e-05	0	0	0	0.000111719	0	0	0	3.72398e-05	0	3.72398e-05	0	0
k__Bacteria;p__Planctomycetes;c__Pla4;o__;f__;g__	0	0	0	3.72398e-05	0.000111719	0.000111719	0	0	0	3.72398e-05	0	7.44796e-05	0	3.72398e-05	0	0.000111719	0	0	0	0.000148959	0.000186199	0	0	0	0.000148959	7.44796e-05	7.44796e-05	0	3.72398e-05	0	0.000186199	0	0	0	0.000633076	0.000558597	0.000372398	0	0	0	7.44796e-05	7.44796e-05	0.000260679	0	0.000372398	0	7.44796e-05	0	0
k__Bacteria;p__Planctomycetes;c__Planctomycetia;o__B97;f__;g__	0	0	0	0.000148959	0.000148959	0.000148959	0	0	0	0.000260679	0.000186199	7.44796e-05	0	0.000260679	0	0.000260679	0	0	0	3.72398e-05	0.000186199	0	0	0	0.000111719	0.000186199	0.000148959	0	7.44796e-05	0	0.000260679	0	0	0	0.000148959	0.000446877	0.000111719	0	0	0	0.000186199	0.000260679	0.000186199	0	0.000186199	0	0	0	0
k__Bacteria;p__Planctomycetes;c__Planctomycetia;o__Gemmatales;f__Gemmataceae;Other	0	0	0	7.44796e-05	7.44796e-05	0	0	0	0	3.72398e-05	0	0	0	7.44796e-05	0	0	0	0	0	3.72398e-05	7.44796e-05	0	0	0	7.44796e-05	0	3.72398e-05	0	0	0	7.44796e-05	0	0	0	0	0	0	0	0	0	0	3.72398e-05	3.72398e-05	0	0	0	0	0	0
k__Bacteria;p__Planctomycetes;c__Planctomycetia;o__Gemmatales;f__Gemmataceae;g__	3.72398e-05	0	0	0.0286374	0.0289726	0.0188433	0	0	0	0.0221577	0.0278926	0.0265147	0	0.0295312	3.72398e-05	0.0269616	0	0	0	0.0252113	0.0237962	0	0	3.72398e-05	0.0255465	0.0284884	0.0256955	0.000111719	0.0163483	7.44796e-05	0.0283395	0	0	0	0.0194019	0.022679	0.0213384	0	0	0	0.0206308	0.0237217	0.0253975	0	0.02361	0	0.0236473	0	0
k__Bacteria;p__Planctomycetes;c__Planctomycetia;o__Gemmatales;f__Gemmataceae;g__Gemmata	0	0	0	0.0107251	0.0110602	0.00782036	0	0	0	0.00852791	0.0105016	0.00923547	0	0.0125498	0	0.0103154	0	0	0	0.0105016	0.00968234	0	0	0	0.0118423	0.0131829	0.0123636	0	0.00789483	3.72398e-05	0.0119167	0	0	0	0.00666592	0.0102409	0.00688936	0	0	0	0.00715004	0.00875135	0.00770864	0	0.00837895	0	0.00953339	0	0
k__Bacteria;p__Planctomycetes;c__Planctomycetia;o__Gemmatales;f__Isosphaeraceae;g__	0	0	0	0.00331434	0.00361226	0.00260679	0	0	0	0.00297918	0.00275574	0.00331434	0	0.00469221	0	0.00517633	0	0	0	0.00256955	0.00256955	0	0	0	0.00279298	0.00472945	0.00350054	0	0.00175027	0	0.00297918	0	0	0	0.00212267	0.00208543	0.00245783	0	0	0	0.00286746	0.0036495	0.00320262	0	0.00323986	0	0.00357502	0	0
k__Bacteria;p__Planctomycetes;c__Planctomycetia;o__Gemmatales;f__Isosphaeraceae;g__Isosphaera	0	0	0	7.44796e-05	3.72398e-05	0	0	0	0	0	3.72398e-05	3.72398e-05	0	3.72398e-05	0	7.44796e-05	0	0	0	3.72398e-05	3.72398e-05	0	0	0	7.44796e-05	0.000148959	0	0	0	0	0	0	0	0	0	0	0	0	0	0	0	0.000260679	0	0	0	0	0	0	0
k__Bacteria;p__Planctomycetes;c__Planctomycetia;o__Gemmatales;f__Isosphaeraceae;g__Nostocoida	0	0	0	0.000260679	0.000372398	3.72398e-05	0	0	0	0.000260679	0.000111719	0.000111719	0	0.000223439	0	0.000186199	0	0	0	3.72398e-05	7.44796e-05	0	0	0	0.000186199	0.000148959	0.000223439	0	0.000148959	0	7.44796e-05	0	0	0	0.000335158	0.000111719	0.000111719	0	0	0	0.000335158	0.000148959	0.000260679	0	0.000148959	0	0.000186199	0	0
k__Bacteria;p__Planctomycetes;c__Planctomycetia;o__Pirellulales;f__Pirellulaceae;g__	0	0	0	0.0115816	0.0140766	0.00867687	0	0	0	0.0133691	0.0115071	0.0107623	0	0.0115816	7.44796e-05	0.0134063	0	0	0	0.0138904	0.0121774	0	0	0	0.0117678	0.0124753	0.0116933	0	0.00800655	0	0.00949615	0	3.72398e-05	0	0.0113954	0.0140766	0.0153428	0	0	0	0.0103527	0.0112837	0.0118423	0	0.0114699	0	0.00971958	0.000111719	0
k__Bacteria;p__Planctomycetes;c__Planctomycetia;o__Pirellulales;f__Pirellulaceae;g__A17	0	0	0	0.00115443	0.00115443	0.000633076	0	0	0	0.00107995	0.000744796	0.00126615	0	0.00115443	3.72398e-05	0.00178751	0	0	0	0.00171303	0.00152683	0	0	0	0.00107995	0.00163855	0.00119167	0	0.000558597	0	0.00152683	0	0	0	0.00152683	0.00134063	0.00219715	0	0	0	0.00119167	0.00122891	0.00178751	0	0.000782036	0	0.00111719	0	0
k__Bacteria;p__Planctomycetes;c__Planctomycetia;o__Pirellulales;f__Pirellulaceae;g__Pirellula	0	0	0	0.00417086	0.0032771	0.00238335	0	0	0	0.00338882	0.00297918	0.00268126	0	0.0030909	0	0.00405914	0	0	0	0.00242059	0.00286746	0	0	0	0.0029047	0.00405914	0.0032771	0	0.00156407	0	0.00215991	0	0	0	0.00264402	0.0030909	0.00297918	0	0	0	0.00223439	0.00256955	0.00268126	0	0.00215991	0	0.00212267	0	0
k__Bacteria;p__Planctomycetes;c__Planctomycetia;o__Planctomycetales;f__Planctomycetaceae;g__Planctomyces	0	0	0	0.00506461	0.00569769	0.00376122	0	0	0	0.00335158	0.00439429	0.00413362	0	0.00525081	0	0.00521357	0	3.72398e-05	0	0.00543701	0.00543701	0	0	0	0.00525081	0.00681488	0.00539977	0	0.00391018	3.72398e-05	0.00517633	0	0	0	0.00532529	0.00580941	0.00487841	0	0	0	0.00446877	0.00629352	0.00688936	0	0.00525081	0	0.00476669	0.000297918	0.000186199
k__Bacteria;p__Planctomycetes;c__vadinHA49;o__DH61;f__;g__	0	0	0	3.72398e-05	3.72398e-05	7.44796e-05	0	0	0	0.000111719	0.000111719	3.72398e-05	0	3.72398e-05	0	0.000111719	0	0	0	0.000148959	0.000521357	0	0	0	0.000186199	7.44796e-05	0.000111719	0	0.000595837	0	7.44796e-05	0	0	0	0.00104271	0.000297918	0.000484117	0	0	0	0.000148959	0.000148959	7.44796e-05	0	0.000893755	0	0.000111719	0	0
k__Bacteria;p__Planctomycetes;c__vadinHA49;o__p04_C01;f__;g__	0	0	0	0.000111719	3.72398e-05	7.44796e-05	0	0	0	3.72398e-05	3.72398e-05	0.000186199	0	0	0	0.000223439	0	0	0	0.000260679	0.000335158	0	0	0	0.000186199	0.000148959	0.000148959	0	0.000446877	0	0.000111719	0	0	0	0.000670316	0.000335158	0.000595837	0	0	0	3.72398e-05	0	0.000111719	0	0.000372398	0	0.000186199	0	0
k__Bacteria;p__Proteobacteria;Other;Other;Other;Other	0	0	0	0	0	0	0	0	0	0	0	0	0	0	0	0	0	0	0	0	0	0	0	0	0	0	0	0	0	0	0	0	0	0	0	0	0	0	0	0	3.72398e-05	0.000111719	0	0	0	0	0	0	0
k__Bacteria;p__Proteobacteria;c__;o__;f__;g__	0	0	0	0.000297918	0.000260679	3.72398e-05	0	0	0	0.000297918	0.000111719	0.000223439	0	3.72398e-05	0	7.44796e-05	0	0	0	0.000260679	0.000186199	0	0	0	0.000297918	0.000111719	0.000111719	0	0.000148959	0	0.000260679	0	0	0	0.000297918	0.000186199	3.72398e-05	0	0	0	0.000111719	7.44796e-05	0.000111719	0	0.000186199	0	3.72398e-05	0	0
k__Bacteria;p__Proteobacteria;c__Alphaproteobacteria;Other;Other;Other	0	0	0	0	0	0	0	0	0	0.000111719	0	0	0	0	0	0	0	0	0	0	0	0	0	0	0	0	0	0	0	0	0	0	0	3.72398e-05	0	0	7.44796e-05	0	0	0	7.44796e-05	0	3.72398e-05	0	0	0	0	0	0
k__Bacteria;p__Proteobacteria;c__Alphaproteobacteria;o__;f__;g__	0	0	0	0.000223439	0.000186199	0.000148959	0	0	0	0.000409638	0.000260679	0.000111719	0	0.000148959	0	0.000297918	0	0	0	0.000595837	0.000558597	0	0	0	0.000148959	0.000297918	0.000223439	0	0.000968234	0	0.000111719	0	0	0	0.000186199	0.000372398	0.000782036	0	0	0	0.000186199	7.44796e-05	0.000148959	0	0.000223439	0	0.000521357	0	0
k__Bacteria;p__Proteobacteria;c__Alphaproteobacteria;o__BD7-3;f__;g__	0	0	0	7.44796e-05	3.72398e-05	0	0	0	0	7.44796e-05	0	0	0	3.72398e-05	0	0	0	0	0	3.72398e-05	0.000148959	0	0	0	0	0	0.000148959	0	0.000484117	0	0	0	0	0	0.000223439	0.000148959	0.000186199	0	0	0	0.000148959	7.44796e-05	0.000111719	0	0.000223439	0	3.72398e-05	0	0
k__Bacteria;p__Proteobacteria;c__Alphaproteobacteria;o__Caulobacterales;f__Caulobacteraceae;g__	0	0	0	0.000521357	0.000409638	0.000297918	0	0	0	0.000297918	0.000260679	0.000223439	0	0.00107995	3.72398e-05	0.000446877	0.0182475	0.0118423	0.0439057	0.000409638	0.000633076	0.0040219	0	0	0.000893755	0.000670316	0.000670316	0.00253231	0.000223439	0	0.000670316	0.0169813	0.00837895	0.0457305	0.000893755	0.000372398	0.000446877	0.00644248	0	0	0.000595837	0.000521357	0.000409638	0.00536253	0.000595837	0.000521357	0.000446877	0.0121774	0.00927271
k__Bacteria;p__Proteobacteria;c__Alphaproteobacteria;o__Caulobacterales;f__Caulobacteraceae;g__Brevundimonas	0	0	0	0	0	0	0	0	0	0	0	0	0	0	0	0	0	0	0	0	0	0	0	0	0	0	0	0	0	0	0	0	0	0	0	0	0	0.000111719	0	0	0	0	0	0	0	0	0	0	0
k__Bacteria;p__Proteobacteria;c__Alphaproteobacteria;o__Caulobacterales;f__Caulobacteraceae;g__Caulobacter	0	0	0	3.72398e-05	0	0	0	0	0	0	0	0	0	0	0	0	0	0	0.000111719	0	7.44796e-05	0	0	0	0	0	0	0	0	0	3.72398e-05	0	0	0.000111719	3.72398e-05	0	0	0	0	0	0	3.72398e-05	0	0	0	0	0	0	0
k__Bacteria;p__Proteobacteria;c__Alphaproteobacteria;o__Caulobacterales;f__Caulobacteraceae;g__Phenylobacterium	0	0	0	0.00104271	0.00119167	0.000968234	0	0	0	0.00204819	0.000893755	0.00100547	0	0.00148959	0	0.00163855	7.44796e-05	0.00230887	0	0.00122891	0.00167579	0	0	0	0.00156407	0.000968234	0.00130339	0	0.00189923	0	0.00219715	0.00193647	0.015529	0.00286746	0.00134063	0.00167579	0.00137787	0	0	0	0.000968234	0.00134063	0.00111719	0	0.00201095	0	0.00182475	0.0124008	0.0207053
k__Bacteria;p__Proteobacteria;c__Alphaproteobacteria;o__Ellin329;f__;g__	0	0	0	0.000446877	0.000409638	0.000148959	0	0	0	0.000484117	0.000595837	0.000260679	0	0.000260679	0	0.000521357	0	0	0	0.000670316	0.00111719	0	0	0	0.000558597	0.000409638	0.000446877	0	0.000744796	0	0.000558597	0	0	0.00104271	0.00126615	0.000670316	0.00100547	0	0	0	0.000335158	0.000707556	0.000409638	0	0.000707556	0	0.000484117	0	0
k__Bacteria;p__Proteobacteria;c__Alphaproteobacteria;o__Rhizobiales;Other;Other	0	0	0	0	0.000148959	0.000223439	0	0	0	3.72398e-05	0.000148959	7.44796e-05	0	0.000111719	0	7.44796e-05	0	0.000148959	0	3.72398e-05	7.44796e-05	0	0	0	7.44796e-05	0.000148959	3.72398e-05	0	3.72398e-05	0	3.72398e-05	0	0.000148959	3.72398e-05	0.000111719	0.000111719	0	0.000595837	0	0	0.000111719	0.000111719	0	0	0.000260679	0	3.72398e-05	3.72398e-05	0.00115443
k__Bacteria;p__Proteobacteria;c__Alphaproteobacteria;o__Rhizobiales;f__;g__	3.72398e-05	0	0	0.00726176	0.00770864	0.00629352	0	0	0	0.00715004	0.00651696	0.0076714	0	0.00856515	0	0.00763416	3.72398e-05	0.00465497	0	0.00796931	0.00960787	0	0	0	0.007299	0.00726176	0.00755968	0	0.0071128	0	0.00800655	0.000856515	0.00320262	0.000409638	0.00763416	0.00957063	0.0074852	0	3.72398e-05	0	0.00782036	0.00696384	0.00863963	0	0.00975682	0	0.00908651	0.00141511	0.00256955
k__Bacteria;p__Proteobacteria;c__Alphaproteobacteria;o__Rhizobiales;f__Aurantimonadaceae;Other	0	0	0	0	0	0	0	0	0	0	0	0	0	0	0	0	0	0	0	0	0	0	0	0	0	0	0	0	0	0	0	0	0	0	0	0	0	3.72398e-05	0	0	0	0	0	0	0	0	0	0	0
k__Bacteria;p__Proteobacteria;c__Alphaproteobacteria;o__Rhizobiales;f__Aurantimonadaceae;g__	0	0	0	3.72398e-05	3.72398e-05	3.72398e-05	0	0	0	0.000111719	0	3.72398e-05	0	0.000186199	0	3.72398e-05	0	0	0	0	0	0	0	0	0	7.44796e-05	3.72398e-05	0	0	0	0	0	0	0	0	0	0	0	0	0	3.72398e-05	3.72398e-05	0	0	0.000111719	0	0	0	0.000111719
k__Bacteria;p__Proteobacteria;c__Alphaproteobacteria;o__Rhizobiales;f__Beijerinckiaceae;g__	0	0	0	0.00428258	0.00446877	0.00431982	0	0	0	0.00398466	0.00443153	0.00431982	0	0.00458049	0	0.00499013	0	0	0	0.00379846	0.00316538	0	0	0	0.00439429	0.00398466	0.00391018	0	0.00372398	0	0.00521357	3.72398e-05	0	0	0.00428258	0.00443153	0.0038357	0	0	0	0.00525081	0.00502737	0.00566045	0	0.00476669	0	0.00536253	0	3.72398e-05
k__Bacteria;p__Proteobacteria;c__Alphaproteobacteria;o__Rhizobiales;f__Bradyrhizobiaceae;Other	0	0	0	0	3.72398e-05	0	0	0	0	3.72398e-05	0	3.72398e-05	0	0	0	3.72398e-05	0	0	3.72398e-05	0	0	0	0	0	7.44796e-05	0	3.72398e-05	0	3.72398e-05	0	0	0	0	0	0	3.72398e-05	3.72398e-05	0	0	0	3.72398e-05	7.44796e-05	3.72398e-05	0	0.000111719	0	0	3.72398e-05	3.72398e-05
k__Bacteria;p__Proteobacteria;c__Alphaproteobacteria;o__Rhizobiales;f__Bradyrhizobiaceae;g__	0	0	3.72398e-05	0.0074852	0.00927271	0.00666592	3.72398e-05	3.72398e-05	0	0.0110975	0.0102037	0.00834171	0	0.00901203	0	0.00971958	0.00450601	0.000148959	0.00588389	0.00882583	0.010874	0	0	0	0.00849067	0.00841619	0.00800655	0	0.0065542	0	0.00856515	0.0260679	0.00558597	0.0140766	0.00651696	0.00800655	0.00875135	0	0.000111719	0	0.00886307	0.00901203	0.00904927	0.0249134	0.00957063	0	0.0100547	0.0376494	0.0214501
k__Bacteria;p__Proteobacteria;c__Alphaproteobacteria;o__Rhizobiales;f__Bradyrhizobiaceae;g__Balneimonas	0	0	3.72398e-05	0.00592113	0.00659144	0.00513909	0	0	0	0.00569769	0.0071128	0.00625628	0	0.00476669	0	0.00551149	0.00469221	0.00945891	0.000446877	0.00506461	0.00588389	7.44796e-05	0	0	0.00621904	0.00517633	0.00495289	0	0.00353778	0	0.00517633	0.00413362	0.00424534	0.00256955	0.00499013	0.00458049	0.00413362	0.000595837	0.000260679	0	0.00580941	0.00595837	0.00644248	3.72398e-05	0.00759692	0	0.00569769	0.00808103	0.00562321
k__Bacteria;p__Proteobacteria;c__Alphaproteobacteria;o__Rhizobiales;f__Bradyrhizobiaceae;g__Bosea	0	0	0	0	0	0	0	0	0	0	0	0	0	0	0	0	0	0	0	0	0	0	0	0	0	0	0	0	0	0	0	0	0	0	0	0	0	0	0	0	0	0	0	0	0	0	0	0	0
k__Bacteria;p__Proteobacteria;c__Alphaproteobacteria;o__Rhizobiales;f__Bradyrhizobiaceae;g__Bradyrhizobium	0	0	0	3.72398e-05	3.72398e-05	7.44796e-05	0	0	0	0	3.72398e-05	7.44796e-05	0	0	0	0.000148959	7.44796e-05	0	0	3.72398e-05	7.44796e-05	0	0	0	0	0	7.44796e-05	0	0	0	7.44796e-05	0.000372398	0	0.000148959	3.72398e-05	0	0	0	0	0	3.72398e-05	0	0	0	0	0	7.44796e-05	0.000223439	0
k__Bacteria;p__Proteobacteria;c__Alphaproteobacteria;o__Rhizobiales;f__Brucellaceae;g__Ochrobactrum	0	0	0	0	0	0	0	0	0	0	0	7.44796e-05	0	0	0	3.72398e-05	0	0	0	7.44796e-05	0	0	0	0	3.72398e-05	3.72398e-05	0	0	3.72398e-05	0	3.72398e-05	0	0	0	0	0	0	0	0	0	0	3.72398e-05	0	0	3.72398e-05	0	0	0	0
k__Bacteria;p__Proteobacteria;c__Alphaproteobacteria;o__Rhizobiales;f__Hyphomicrobiaceae;Other	0	0	0	3.72398e-05	0	0	0	0	0	3.72398e-05	0	3.72398e-05	0	0	0	3.72398e-05	0	0	0	0	0	0	0	0	0	0	0	0	7.44796e-05	0	0	0	0	0	0	3.72398e-05	0	0	0	0	3.72398e-05	0	7.44796e-05	0	3.72398e-05	0	7.44796e-05	0	0
k__Bacteria;p__Proteobacteria;c__Alphaproteobacteria;o__Rhizobiales;f__Hyphomicrobiaceae;g__	0	0	0	0.0036495	0.00357502	0.0038357	0	0	0	0.00580941	0.00424534	0.00391018	0	0.0036495	0	0.00607009	0	0	0	0.00461773	0.00439429	0	0	0	0.00361226	0.00368674	0.00376122	0	0.00357502	0	0.0038357	0	0	0	0.00413362	0.00450601	0.00495289	0	0	0	0.00443153	0.00275574	0.00376122	0	0.0040219	0	0.00413362	0	0
k__Bacteria;p__Proteobacteria;c__Alphaproteobacteria;o__Rhizobiales;f__Hyphomicrobiaceae;g__Devosia	0	0	0	0.00119167	0.00189923	0.00126615	0	0	0	0.00178751	0.00115443	0.00156407	0	0.000968234	0	0.00126615	0	0	0	0.00215991	0.00160131	0	0	0	0.00156407	0.00219715	0.00171303	0	0.00152683	0	0.00100547	0	0	0.000930995	0.00186199	0.00171303	0.00178751	0	0	0	0.00152683	0.00182475	0.00230887	0	0.00193647	0	0.00148959	0	0
k__Bacteria;p__Proteobacteria;c__Alphaproteobacteria;o__Rhizobiales;f__Hyphomicrobiaceae;g__Hyphomicrobium	0	0	0	0.00156407	0.00178751	0.00156407	0	0	0	0.00175027	0.00156407	0.00160131	0	0.00186199	3.72398e-05	0.00275574	7.44796e-05	0	0	0.00130339	0.00160131	0	0	0	0.00256955	0.00126615	0.000893755	0	0.00204819	0	0.00193647	0.000707556	7.44796e-05	0.000372398	0.00204819	0.00104271	0.00242059	0	0	0	0.00175027	0.00130339	0.00167579	0	0.00160131	0	0.00134063	0	7.44796e-05
k__Bacteria;p__Proteobacteria;c__Alphaproteobacteria;o__Rhizobiales;f__Hyphomicrobiaceae;g__Pedomicrobium	0	0	0	0.00249507	0.00253231	0.00256955	3.72398e-05	0	0	0.0036495	0.00256955	0.00279298	0	0.0027185	0	0.00283022	0	0	0	0.00227163	0.00256955	0	0	0	0.00204819	0.00193647	0.00186199	0	0.00238335	0	0.00208543	0	0	0	0.00331434	0.00253231	0.00294194	0	0	0	0.00219715	0.00193647	0.00156407	0	0.00275574	0	0.00193647	0	0
k__Bacteria;p__Proteobacteria;c__Alphaproteobacteria;o__Rhizobiales;f__Hyphomicrobiaceae;g__Rhodoplanes	3.72398e-05	0	0	0.0119912	0.0120657	0.0110975	0	0	7.44796e-05	0.0180241	0.0123264	0.0117305	0	0.0124753	0	0.0153428	0.000111719	7.44796e-05	7.44796e-05	0.013518	0.01538	0	0	0	0.0122147	0.010874	0.011805	0	0.0127732	0	0.0123264	0.00487841	0.00677764	0.00253231	0.0145608	0.0139649	0.0143373	3.72398e-05	0	0	0.0131829	0.0102037	0.0114699	0	0.0178379	0	0.0130339	0.0178751	0.0189923
k__Bacteria;p__Proteobacteria;c__Alphaproteobacteria;o__Rhizobiales;f__Methylobacteriaceae;Other	0	0	0	0.000111719	3.72398e-05	0.000111719	0	0	0	0.000148959	0.000148959	0.000223439	0	7.44796e-05	0	0.000223439	0	0	0	0.000111719	0.000297918	0	0	0	0.000223439	3.72398e-05	0.000148959	0	0.000148959	0	0.000111719	0.000111719	0	0	7.44796e-05	7.44796e-05	0.000260679	0	0	0	0.000111719	0.000260679	0.000260679	0	0.000223439	0	7.44796e-05	0	0
k__Bacteria;p__Proteobacteria;c__Alphaproteobacteria;o__Rhizobiales;f__Methylobacteriaceae;g__	0	0	0	0.000372398	0.000148959	0.000111719	0	0	0	0.000148959	0.000297918	0.000186199	0	0.000186199	0	0.000297918	3.72398e-05	0	0	0.000260679	0.000260679	0	0	0	0.000372398	0.000223439	0.000223439	0	0	0	0.000595837	0.000335158	0.000446877	0	0.000148959	0.000260679	0.000484117	0	0	0	0.000297918	0.000223439	0.000260679	0	0.000297918	3.72398e-05	0.000409638	0.00342606	0.000558597
k__Bacteria;p__Proteobacteria;c__Alphaproteobacteria;o__Rhizobiales;f__Methylobacteriaceae;g__Methylobacterium	0	0	0	0.000111719	0.000111719	7.44796e-05	0	0	0	0.000148959	0.000335158	0.000223439	0	0.000260679	3.72398e-05	0.000223439	0.000521357	0	0	3.72398e-05	0.000223439	0	0	0	0.000297918	0.000148959	0.000260679	0	0.000148959	0	0.000260679	0.000484117	3.72398e-05	0	7.44796e-05	0.000111719	7.44796e-05	0	0	0	0.000335158	0.000148959	0.000186199	0	0.000111719	0	0.000223439	0.00141511	0
k__Bacteria;p__Proteobacteria;c__Alphaproteobacteria;o__Rhizobiales;f__Methylocystaceae;Other	0	0	0	0	0	0	0	0	0	0	0	0	0	0	0	0	0	0	0	3.72398e-05	0	0	0	0	0	0	0	0	0	0	0	0	0	0	0	0	0	0	0	0	0	0	0	0	0	0	0	0	0
k__Bacteria;p__Proteobacteria;c__Alphaproteobacteria;o__Rhizobiales;f__Methylocystaceae;g__	0	0	0	0.000260679	0.000782036	0.000223439	0	0	0	0.000335158	0.000484117	0.000670316	0	0.000782036	0	0.000856515	0	0	0	0.000297918	0.000670316	0	0	0	0.000335158	0.000670316	0.000409638	0	0.000260679	0	0.000930995	0	0	0	0.000297918	0.000372398	0.000521357	0.000148959	0	0	0.000595837	0.000297918	0.000558597	0	0.000335158	0	0.000484117	0.000297918	0
k__Bacteria;p__Proteobacteria;c__Alphaproteobacteria;o__Rhizobiales;f__Methylocystaceae;g__Methylopila	0	0	0	0	0	0	0	0	0	0	0	0	0	0	0	0	0	0	0	0	0	0	0	0	0	0	0	0	0	0	0	0	0	0	0	3.72398e-05	0	0	0	0	0	0	0	0	0	0	0	0	0
k__Bacteria;p__Proteobacteria;c__Alphaproteobacteria;o__Rhizobiales;f__Methylocystaceae;g__Pleomorphomonas	0	0	0	3.72398e-05	0	0.000148959	0	0	0	0.000186199	0.000111719	0	0	0.000111719	0	7.44796e-05	0	0	0	0.000111719	0.000148959	0	0	0	0	3.72398e-05	3.72398e-05	0	0.000148959	0	3.72398e-05	0	0	0	0	3.72398e-05	0	0	0	0	0.000111719	3.72398e-05	0	0	7.44796e-05	0	3.72398e-05	0	0
k__Bacteria;p__Proteobacteria;c__Alphaproteobacteria;o__Rhizobiales;f__Phyllobacteriaceae;Other	0	0	0	0	0	0	0	0	0	0	0	0	0	0	0	0	0	0	0	0	0	0	0	0	0	0	0	0	0	0	0	0	0	0	0	0	0	0	0	0	0	0	0	0	0	0	0	0	0
k__Bacteria;p__Proteobacteria;c__Alphaproteobacteria;o__Rhizobiales;f__Phyllobacteriaceae;g__	0	0	0	0	0	0	0	0	0	0	3.72398e-05	7.44796e-05	0	0	0	0	0	0	0	0	0	0	0	0	0	0	0	0	0	0	3.72398e-05	0	0	0	0	0	0	0	0	0	0	0	0	0	0	0	0	0	0
k__Bacteria;p__Proteobacteria;c__Alphaproteobacteria;o__Rhizobiales;f__Phyllobacteriaceae;g__Aminobacter	0	0	0	0	0	0	0	0	0	0	0	0	0	0	0	0	0	0	0	0	0	0	0	0	0	3.72398e-05	0	0	0	0	0	0	0	0	0	0	0	0	0	0	0	0	0	0	0	0	0	0	0
k__Bacteria;p__Proteobacteria;c__Alphaproteobacteria;o__Rhizobiales;f__Phyllobacteriaceae;g__Mesorhizobium	0	0	0	0.000558597	0.000707556	0.000372398	0	0	0	0.000558597	0.000335158	0.000372398	0	0.000707556	0	0.000372398	0	0	0	0.000744796	0.000558597	0	0	0	0.000595837	0.000484117	0.000446877	0	0.000223439	0	0.000521357	0.000111719	0.000111719	0	0.00100547	0.000260679	0.000409638	0	0	0	0.000186199	0.000446877	0.000372398	0	0.000782036	0	0.000893755	0.000335158	0.000335158
k__Bacteria;p__Proteobacteria;c__Alphaproteobacteria;o__Rhizobiales;f__Phyllobacteriaceae;g__Phyllobacterium	0	0	0	0	0	0	0	0	0	0	7.44796e-05	0	0	0	0	3.72398e-05	0	0	0	0	0	0	0	0	0	0	0	0	0	0	3.72398e-05	0	0	0	0	0	0	0	0	0	3.72398e-05	0	0	0	0	0	0	0	0
k__Bacteria;p__Proteobacteria;c__Alphaproteobacteria;o__Rhizobiales;f__Rhizobiaceae;Other	0	0	0	0	3.72398e-05	0	0	0	0	0	0	0	0	3.72398e-05	0	3.72398e-05	0	0	0	0.000111719	3.72398e-05	0	0	0	7.44796e-05	0	0	0	0	0	0	0	0	0	0	0	0	0	0	0	3.72398e-05	3.72398e-05	7.44796e-05	0	0	0	7.44796e-05	0	0
k__Bacteria;p__Proteobacteria;c__Alphaproteobacteria;o__Rhizobiales;f__Rhizobiaceae;g__	0	0	0	0	0.000148959	3.72398e-05	0	0	0	3.72398e-05	0	0.000111719	0	7.44796e-05	0	0.000186199	0	0	0	7.44796e-05	0.000186199	0	0	0	7.44796e-05	0.000186199	0.000111719	0	7.44796e-05	0	7.44796e-05	0	0	0	3.72398e-05	0.000186199	0.000186199	0	0	0	0.000186199	0.000111719	0.000186199	0	7.44796e-05	0	7.44796e-05	0	0
k__Bacteria;p__Proteobacteria;c__Alphaproteobacteria;o__Rhizobiales;f__Rhizobiaceae;g__Agrobacterium	0	0	0	0.000595837	0.000372398	0.000670316	0	0	0	0.000297918	0.000521357	0.000335158	0	0.000148959	0	0.000260679	0	3.72398e-05	0.000148959	0.000893755	0.000186199	0	0	0	0.000335158	0.000409638	0.000297918	0	0.000409638	3.72398e-05	0.000372398	0	0	0.000148959	0.000670316	0.000521357	0.000223439	0.00126615	0	0	0.000670316	0.000521357	0.000819275	0	0.000148959	0	0.000297918	0	3.72398e-05
k__Bacteria;p__Proteobacteria;c__Alphaproteobacteria;o__Rhizobiales;f__Rhizobiaceae;g__Kaistia	0	0	0	0	0	0	0	0	0	7.44796e-05	0.000186199	3.72398e-05	0	0.000297918	0	0	0	0	0	0	0	0	0	0	0	0.000260679	3.72398e-05	0	0	0	0	0	0	0	0	0	0	0	0	0	0	0	7.44796e-05	0	0	0	3.72398e-05	0	0
k__Bacteria;p__Proteobacteria;c__Alphaproteobacteria;o__Rhizobiales;f__Rhizobiaceae;g__Rhizobium	0	0	0	0.000595837	0.000260679	0.000111719	0	0	0	0.000260679	0.000186199	0.000260679	0	0.000372398	0	0.000148959	0	0	0	0.000372398	0.000186199	3.72398e-05	0	0	0.000335158	0.000335158	3.72398e-05	0	0.000260679	0	0.000297918	3.72398e-05	0	0	0.000111719	0.000297918	0.000111719	0	0	0	0.000297918	0.000186199	0.000595837	0	0.000260679	0	0.000372398	0.000111719	0
k__Bacteria;p__Proteobacteria;c__Alphaproteobacteria;o__Rhizobiales;f__Rhodobiaceae;Other	0	0	0	0	3.72398e-05	0	0	0	0	7.44796e-05	3.72398e-05	7.44796e-05	0	7.44796e-05	0	0.000148959	0	0	0	7.44796e-05	7.44796e-05	0	0	0	3.72398e-05	7.44796e-05	0	0	7.44796e-05	0	0	0	0	0	0.000223439	0.000148959	3.72398e-05	0	0	0	0.000148959	0.000111719	3.72398e-05	0	0	0	3.72398e-05	0	0
k__Bacteria;p__Proteobacteria;c__Alphaproteobacteria;o__Rhizobiales;f__Rhodobiaceae;g__Afifella	0	0	0	0.000521357	0.000633076	0.000372398	0	0	0	0.00130339	0.000372398	0.000670316	0	0.000335158	0	0.000484117	0	0	0	0.000521357	0.000670316	0	0	0	0.000558597	0.000409638	0.000930995	0	0.00100547	0	0.000744796	0	0	0	0.000893755	0.000446877	0.00107995	0	0	0	0.000484117	0.000521357	0.000633076	0	0.000670316	0	0.000707556	0	0
k__Bacteria;p__Proteobacteria;c__Alphaproteobacteria;o__Rhizobiales;f__Xanthobacteraceae;Other	0	0	0	0	0	0	0	0	0	0	3.72398e-05	0	0	0	0	0	0	0	0	0	0	0	0	0	0	0	0	0	0	0	0	0	0	0	0	0	0	0	0	0	0	0	0	0	0	0	0	0	0
k__Bacteria;p__Proteobacteria;c__Alphaproteobacteria;o__Rhizobiales;f__Xanthobacteraceae;g__	0	3.72398e-05	0	3.72398e-05	0	0.000148959	0	0	0	0	3.72398e-05	3.72398e-05	0	0.000148959	0	0.000186199	0	0	0	0.000111719	0.000148959	0	0	0	7.44796e-05	0.000260679	3.72398e-05	0	0.000111719	0	7.44796e-05	0	0	0	0	0.000111719	0.000111719	0	0	0	0.000223439	0.000186199	0.000111719	0	7.44796e-05	0	0.000148959	0	0
k__Bacteria;p__Proteobacteria;c__Alphaproteobacteria;o__Rhizobiales;f__Xanthobacteraceae;g__Azorhizobium	0	0	0	0	0	0	0	0	0	0	0	0	0	0	0	0	0	0	0	0	0	0	0	0	0	0	0	0	0	3.72398e-05	3.72398e-05	0	0.00357502	0	0	0	0	0	0	0	0	0	0	0	0	0	0	0	0.00998026
k__Bacteria;p__Proteobacteria;c__Alphaproteobacteria;o__Rhizobiales;f__Xanthobacteraceae;g__Labrys	0	0	0	0.000558597	0.000595837	0.000744796	0	0	0	0.00107995	0.000819275	0.000856515	0	0.000521357	0	0.000633076	0	0	0	0.000484117	0.000521357	0	0	0	0.000595837	0.000595837	0.000707556	0	0.000260679	0	0.000521357	0	0	0	0.000633076	0.000335158	0.000558597	0	0	0	0.000558597	0.000595837	0.000595837	0	0.000446877	0	0.000744796	0	0
k__Bacteria;p__Proteobacteria;c__Alphaproteobacteria;o__Rhodobacterales;f__Hyphomonadaceae;g__	0	0	0	0.000372398	0.000148959	0.000297918	0	0	0	0.000930995	0.000335158	0.000446877	0	0.000223439	0	0.00100547	0	0	0	0.000521357	0.000409638	0	0	0	0.000335158	0.000335158	0.000633076	0	0.00141511	0	0.000148959	0	0	0	0.000521357	0.000595837	0.000968234	0	0	0	0.000409638	0.000223439	0.000484117	0	0.000595837	0	0.000297918	0	0
k__Bacteria;p__Proteobacteria;c__Alphaproteobacteria;o__Rhodobacterales;f__Rhodobacteraceae;Other	0	0	0	3.72398e-05	0	0	0	0	0	0	0	3.72398e-05	0	0	0	0	0	0	0	3.72398e-05	0	0	0	0	0	0	7.44796e-05	0	0	0	0	0	0	0	3.72398e-05	0	7.44796e-05	0	0	0	0	0	3.72398e-05	0	0	0	0	0	0
k__Bacteria;p__Proteobacteria;c__Alphaproteobacteria;o__Rhodobacterales;f__Rhodobacteraceae;g__	0	0	0	0	0	0	0	0	0	0	0	0	0	0	0	0	0	0	0	0	0	0	0	0	0	0	0	0	0	0	7.44796e-05	0	0	0	0	0	0	0	0	0	0	0	0	0	0	0	0	0	0
k__Bacteria;p__Proteobacteria;c__Alphaproteobacteria;o__Rhodobacterales;f__Rhodobacteraceae;g__Amaricoccus	0	0	0	7.44796e-05	7.44796e-05	3.72398e-05	0	0	0	7.44796e-05	0	3.72398e-05	0	0	0	0.000111719	0	0	0	0	3.72398e-05	0	0	0	3.72398e-05	0	0	0	0	0	0.000111719	0	0	0	0	0	3.72398e-05	0	0	0	7.44796e-05	0.000148959	7.44796e-05	0	0	0	0.000111719	0	0
k__Bacteria;p__Proteobacteria;c__Alphaproteobacteria;o__Rhodobacterales;f__Rhodobacteraceae;g__Paracoccus	0	0	0	0	0	0	0	0	0	3.72398e-05	0.000148959	0	0	0	0	0	0	0	0	7.44796e-05	0	0	0	0	3.72398e-05	0	0	0	3.72398e-05	0	0	0	0	0	0	0	0	0	0	0	3.72398e-05	0	0	0	0.000111719	0	3.72398e-05	0	0
k__Bacteria;p__Proteobacteria;c__Alphaproteobacteria;o__Rhodobacterales;f__Rhodobacteraceae;g__Rubellimicrobium	0	0	0	0.00145235	0.00163855	0.000595837	0	0	0	0.00152683	0.00111719	0.00134063	0	0.00134063	0	0.00134063	0	0	0	0.00145235	0.00141511	0	0	0	0.00148959	0.00115443	0.00107995	0	0.000893755	0	0.00148959	0	0	0	0.00152683	0.00145235	0.000930995	0	0	0	0.00182475	0.00163855	0.00148959	0	0.00156407	0	0.00163855	0	0
k__Bacteria;p__Proteobacteria;c__Alphaproteobacteria;o__Rhodospirillales;f__;g__	0	0	0	0.000744796	0.00100547	0.00115443	0	0	0	0.000595837	0.00111719	0.00134063	0	0.00167579	0	0.00167579	0	0	0	0.00107995	0.00156407	0	0	0	0.00119167	0.000782036	0.00100547	0	0.00130339	0	0.00219715	0	0	0	0.00171303	0.00160131	0.00104271	0	0	0	0.00175027	0.00178751	0.00134063	0	0.00100547	0	0.00230887	0	0
k__Bacteria;p__Proteobacteria;c__Alphaproteobacteria;o__Rhodospirillales;f__Acetobacteraceae;Other	0	0	0	0	7.44796e-05	0	0	0	0	0	0.000111719	0	0	0.000111719	0	0.000111719	0	0	0	3.72398e-05	3.72398e-05	0	0	0	3.72398e-05	0.000148959	0	0	3.72398e-05	0	7.44796e-05	0	0	0	0	3.72398e-05	0	0	0	0	7.44796e-05	7.44796e-05	3.72398e-05	0	0.000111719	0	3.72398e-05	0	0
k__Bacteria;p__Proteobacteria;c__Alphaproteobacteria;o__Rhodospirillales;f__Acetobacteraceae;g__	0	0	0	0.00145235	0.00122891	0.000819275	0	0	0	0.00227163	0.00186199	0.00186199	0	0.00234611	0	0.00212267	0	0	0	0.00122891	0.00145235	0	0	0	0.00197371	0.00115443	0.00193647	0	0.00189923	0	0.00260679	7.44796e-05	0	0	0.00156407	0.00189923	0.00171303	0	0	0	0.00163855	0.00156407	0.00193647	0	0.00256955	0	0.00256955	3.72398e-05	0
k__Bacteria;p__Proteobacteria;c__Alphaproteobacteria;o__Rhodospirillales;f__Acetobacteraceae;g__Roseococcus	0	0	0	0	0	0	0	0	0	0	0	0	0	3.72398e-05	0	0	0	0	0	0	0	0	0	0	0	0	0	0	0	0	0	0	0	0	0	0	0	0	0	0	7.44796e-05	0	3.72398e-05	0	0	0	0	0	0
k__Bacteria;p__Proteobacteria;c__Alphaproteobacteria;o__Rhodospirillales;f__Rhodospirillaceae;Other	0	0	0	0	0	0	0	0	0	0	0	3.72398e-05	0	3.72398e-05	0	0	0	0	0	0	0	0	0	0	0.000111719	0	0	0	0.000111719	0	7.44796e-05	0	0	0	0.000111719	0	3.72398e-05	0	0	0	0.000148959	3.72398e-05	0	0	0	0	7.44796e-05	0	0
k__Bacteria;p__Proteobacteria;c__Alphaproteobacteria;o__Rhodospirillales;f__Rhodospirillaceae;g__	0	0	0	0.00644248	0.00607009	0.00465497	0	0	0	0.00811827	0.00677764	0.00677764	0	0.00826723	0	0.00826723	0	0	0	0.00826723	0.00998026	0	0	0	0.00726176	0.00629352	0.00696384	3.72398e-05	0.00830447	0	0.0078576	0.00126615	0.000670316	0.00204819	0.00957063	0.00904927	0.00971958	0	0	0	0.00722452	0.007299	0.00700108	0.00718728	0.00998026	0	0.00822999	0.0166834	0.0069266
k__Bacteria;p__Proteobacteria;c__Alphaproteobacteria;o__Rhodospirillales;f__Rhodospirillaceae;g__Azospirillum	0	0	0	0	0.000111719	0	0	0	0	7.44796e-05	7.44796e-05	7.44796e-05	0	7.44796e-05	0	7.44796e-05	0	0	0	0	0	0	0	0	3.72398e-05	7.44796e-05	3.72398e-05	0	0	0	0.000223439	0	0	0	0	0	3.72398e-05	0	0	0	0	7.44796e-05	0.000148959	0	7.44796e-05	0	3.72398e-05	0	0
k__Bacteria;p__Proteobacteria;c__Alphaproteobacteria;o__Rhodospirillales;f__Rhodospirillaceae;g__Inquilinus	0	0	0	3.72398e-05	3.72398e-05	0	0	3.72398e-05	0	0.000223439	0	0.000260679	0	0.000111719	0	0.000111719	0	0	0	0.000223439	3.72398e-05	0	0	0	0.000148959	7.44796e-05	0.000111719	0	7.44796e-05	0	3.72398e-05	0	0	0	0.000223439	7.44796e-05	0.000186199	0	0	0	0.000260679	0.000186199	3.72398e-05	0	0.000409638	0	0.000186199	0	0
k__Bacteria;p__Proteobacteria;c__Alphaproteobacteria;o__Rhodospirillales;f__Rhodospirillaceae;g__Phaeospirillum	0	0	0	0	0	3.72398e-05	0	0	0	0	0	0	0	0	0	0	0	0	0	0	0	0	0	0	0	0	0	0	0	0	0	0	0	0	0	0	0	0	0	0	0	0	0	0	0	0	0	0	0
k__Bacteria;p__Proteobacteria;c__Alphaproteobacteria;o__Rhodospirillales;f__Rhodospirillaceae;g__Skermanella	0	0	0	0.000297918	0.000335158	0.000335158	0	0	0	0.000633076	0.000409638	0.000707556	0	0.000297918	0	0.000372398	0	0	0	0.000297918	0.000595837	0	0	0	0.000260679	0.000484117	0.000521357	0	0.000484117	0	0.000372398	0	0	0	0.000558597	0.000633076	0.000335158	0	0	0	0.000409638	0.000558597	0.000372398	0	0.000633076	0	0.000260679	0	0
k__Bacteria;p__Proteobacteria;c__Alphaproteobacteria;o__Rhodospirillales;f__Rhodospirillaceae;g__Telmatospirillum	0	0	0	7.44796e-05	0	0	0	0	0	7.44796e-05	0	3.72398e-05	0	0	0	0	0	0	0	0	0	0	0	0	0	3.72398e-05	0	0	0	0	7.44796e-05	0	0	0	7.44796e-05	3.72398e-05	0	0	0	0	0	0	0	0	0	0	0	0	0
k__Bacteria;p__Proteobacteria;c__Alphaproteobacteria;o__Rickettsiales;f__;g__	0	0	0	3.72398e-05	3.72398e-05	3.72398e-05	0	0	0	0	0.000148959	7.44796e-05	0	0	0	0	0	0	0	0	0.000111719	0	0	0	0.000186199	0	0.000111719	0	7.44796e-05	0	3.72398e-05	0	0	0	0.000186199	0.000148959	0	0	0	0	3.72398e-05	0.000148959	0.000223439	0	0.000148959	0	7.44796e-05	0	0
k__Bacteria;p__Proteobacteria;c__Alphaproteobacteria;o__Rickettsiales;f__Holosporaceae;g__	0	0	0	0	0	0	0	0	0	0	0	0	0	0	0	0	0	0	0	3.72398e-05	0	0	0	0	3.72398e-05	0	0	0	0	0	3.72398e-05	0	0	0	0.000111719	0	0	0	0	0	0	0	0	0	7.44796e-05	0	0	0	0
k__Bacteria;p__Proteobacteria;c__Alphaproteobacteria;o__Rickettsiales;f__Rickettsiaceae;g__	0	0	0	0	3.72398e-05	0	0	0	0	3.72398e-05	0	0	0	0	0	0	0	0.00175027	0	0	0	0	0	0	0.000111719	0	0	0	0.000111719	0	0	0	0.000446877	0	0	3.72398e-05	0	0	0	0	0	7.44796e-05	3.72398e-05	0	0.000111719	0	0.000111719	0	0.000409638
k__Bacteria;p__Proteobacteria;c__Alphaproteobacteria;o__Rickettsiales;f__Rickettsiaceae;g__Rickettsia	0	0	0	0	0	0	0	0	0	0	0	0	0	0	0	3.72398e-05	0	0	0	0	0	0	0	0	0	3.72398e-05	0	0	0	0	0	0	0	0	0	0	0	0	0	0	3.72398e-05	0	3.72398e-05	0	0	0	3.72398e-05	0	0
k__Bacteria;p__Proteobacteria;c__Alphaproteobacteria;o__Rickettsiales;f__mitochondria;Other	0	0	0	7.44796e-05	0.000223439	0	0	0	0	7.44796e-05	0.000223439	3.72398e-05	0	0.000111719	0	0.000186199	0	0	0	3.72398e-05	0.000223439	0	0	0	0	7.44796e-05	0.000111719	0	0	0	0	0	0	0	7.44796e-05	0.000186199	7.44796e-05	0	0	0	0	7.44796e-05	0	0	3.72398e-05	0	0	0	0
k__Bacteria;p__Proteobacteria;c__Alphaproteobacteria;o__Rickettsiales;f__mitochondria;g__	0	0	0	3.72398e-05	0	0	0	0	0	0	0	0	0	7.44796e-05	0	0	0	0	0	0	3.72398e-05	0	0	0	3.72398e-05	3.72398e-05	0	0	0	0	0	0	0	0	0	0	3.72398e-05	0	0	0	0	0	0	0	7.44796e-05	0	0	0	0
k__Bacteria;p__Proteobacteria;c__Alphaproteobacteria;o__Rickettsiales;f__mitochondria;g__Acanthamoeba	0	0	0	3.72398e-05	7.44796e-05	0	0	0	0	3.72398e-05	3.72398e-05	0	0	0	0	0	0	0	0	0	0.000111719	0	0	0	0	0	0	0	0	0	0	0	0	0	0	0	0	0	0	0	3.72398e-05	3.72398e-05	0	0	3.72398e-05	0	3.72398e-05	0	0
k__Bacteria;p__Proteobacteria;c__Alphaproteobacteria;o__Rickettsiales;f__mitochondria;g__Pythium	0	0	0	0	0	0	0	0	0	0	0	7.44796e-05	0	0.000297918	0	0	0	0	0	0	0	0	0	0	7.44796e-05	0	0	0	0	0	0	0	0	0	0	0	3.72398e-05	0	0	0	0	0	0	0	0	0	0	0	0
k__Bacteria;p__Proteobacteria;c__Alphaproteobacteria;o__Sphingomonadales;f__Erythrobacteraceae;Other	0	0	0	3.72398e-05	0	0	0	0	0	0	0	0	0	3.72398e-05	0	0	0	0	0	0.000186199	0	0	0	0	3.72398e-05	0	0	0	0	0	0	0	0	0	7.44796e-05	7.44796e-05	7.44796e-05	0	0	0	0	3.72398e-05	7.44796e-05	0	0	0	3.72398e-05	0	0
k__Bacteria;p__Proteobacteria;c__Alphaproteobacteria;o__Sphingomonadales;f__Erythrobacteraceae;g__	0	0	0	0.000782036	0.000521357	0.000930995	0	0	0	0.000670316	0.000819275	0.000446877	0	0.000744796	0	0.00141511	0	0	0	0.000782036	0.000744796	0	0	0	0.00107995	0.000782036	0.000707556	0	0.00182475	0	0.000930995	0.000893755	0	0	0.000670316	0.000558597	0.00156407	0	0	0	0.000744796	0.000856515	0.000595837	0	0.00100547	0	0.000782036	0.00517633	0
k__Bacteria;p__Proteobacteria;c__Alphaproteobacteria;o__Sphingomonadales;f__Sphingomonadaceae;Other	0	0	0	0.000558597	0.000186199	0.000260679	0	0	0	0.000409638	0.000372398	0.000372398	0	0.000484117	0	0.000223439	0	0	0	0.000148959	0.000148959	0	0	0	0.000335158	0.000148959	0.000595837	0	3.72398e-05	0	0.000260679	0	0	0	0.000297918	0.000186199	0	0	0	0	0.000260679	0	0.000484117	0	0.000111719	0	0.000297918	0	0
k__Bacteria;p__Proteobacteria;c__Alphaproteobacteria;o__Sphingomonadales;f__Sphingomonadaceae;g__	0	0	0	0.0029047	0.00268126	0.00264402	0	0	0	0.00320262	0.00316538	0.00283022	0	0.00372398	0	0.00428258	0	0.00107995	0.0712397	0.00379846	0.00353778	0	0	0	0.00495289	0.00391018	0.00405914	0	0.00431982	0	0.00446877	0	0.0139649	0.0193274	0.00376122	0.0032771	0.00264402	0	0	0	0.0038357	0.00357502	0.00480393	0.000558597	0.0030909	0	0.00387294	0	0.00167579
k__Bacteria;p__Proteobacteria;c__Alphaproteobacteria;o__Sphingomonadales;f__Sphingomonadaceae;g__Blastomonas	0	0	0	0.000186199	3.72398e-05	7.44796e-05	0	0	0	0	7.44796e-05	0.000111719	0	0.000223439	0	0.000111719	0	0	0	0.000260679	0.000111719	0	0	0	0.000223439	0.000186199	0.000148959	0	0.000260679	0	0.000335158	0	0	0	0.000186199	7.44796e-05	0.000111719	0	0	0	0.000223439	0.000297918	0.000111719	0	0	0	7.44796e-05	0	0
k__Bacteria;p__Proteobacteria;c__Alphaproteobacteria;o__Sphingomonadales;f__Sphingomonadaceae;g__Kaistobacter	0	0	0	0.0403679	0.0393625	0.0296801	0	0	3.72398e-05	0.0339254	0.0398466	0.0377611	0	0.0359364	0	0.0292705	0	0	0	0.0169441	0.0186571	0	0	3.72398e-05	0.0332924	0.0267382	0.030127	0	0.0151938	0	0.0264402	3.72398e-05	7.44796e-05	0	0.0118423	0.010874	0.0117305	7.44796e-05	3.72398e-05	0	0.0259561	0.0225673	0.0274457	0	0.0132201	0	0.0251741	3.72398e-05	0
k__Bacteria;p__Proteobacteria;c__Alphaproteobacteria;o__Sphingomonadales;f__Sphingomonadaceae;g__Novosphingobium	0	0	0	0	0	7.44796e-05	0	0	0	0	0	7.44796e-05	0	0	0	3.72398e-05	0	0	0	0	0	0	0	3.72398e-05	0	0	3.72398e-05	0	0	0	3.72398e-05	0	0	0	3.72398e-05	0	0	0	0	0	0	0	3.72398e-05	0	3.72398e-05	0	3.72398e-05	0	0
k__Bacteria;p__Proteobacteria;c__Alphaproteobacteria;o__Sphingomonadales;f__Sphingomonadaceae;g__Sphingomonas	0	0	0	0.000893755	0.000930995	0.000707556	0	0	0	0.00115443	0.000930995	0.000633076	0	0.000930995	0	0.00189923	0	0	0	0.000521357	0.000782036	0.000707556	0	0	0.000819275	0.000893755	0.00115443	0	0.000595837	0	0.000633076	0	0.000111719	7.44796e-05	0.000297918	0.000484117	0.000484117	0.00134063	0	0	0.000595837	0.000819275	0.000558597	0	0.000186199	0	0.000484117	0	0
k__Bacteria;p__Proteobacteria;c__Alphaproteobacteria;o__Sphingomonadales;f__Sphingomonadaceae;g__Sphingopyxis	0	0	0	3.72398e-05	3.72398e-05	0	0	0	0	0.000111719	0	0	0	0	0	0	0	0	0	0	0	0	0	0	0	0	0	0	0	0	0	0	0	0	0	0	0	0	0	0	7.44796e-05	0	0	0	0	0	0	0	0
k__Bacteria;p__Proteobacteria;c__Betaproteobacteria;Other;Other;Other	0	0	0	0	0	0	0	0	0	3.72398e-05	0	0	0	0	0	0	0	0	0	0	0	0	3.72398e-05	3.72398e-05	0	0	0	0	3.72398e-05	0	0	0	0	0	0	0	0	0	0	0	0	0	0	0	0	0	0	0	0
k__Bacteria;p__Proteobacteria;c__Betaproteobacteria;o__;f__;g__	0	0	0	0.00331434	0.00320262	0.00186199	0	0	0	0.00446877	0.00335158	0.00376122	0	0.00316538	3.72398e-05	0.00338882	0	0	0	0.00476669	0.0040219	0	0	0	0.00338882	0.00320262	0.00398466	0	0.00368674	0	0.00331434	0	0	3.72398e-05	0.00558597	0.00446877	0.0036495	0	0	0	0.0032771	0.0030909	0.00331434	0	0.00469221	0	0.00283022	0	7.44796e-05
k__Bacteria;p__Proteobacteria;c__Betaproteobacteria;o__A21b;f__EB1003;g__	0	0	0	3.72398e-05	0.000148959	3.72398e-05	0	0	0	0.000148959	7.44796e-05	7.44796e-05	0	0.000111719	0	3.72398e-05	0	0	0	3.72398e-05	0.000148959	0	0	0	3.72398e-05	3.72398e-05	0.000148959	0	0.000297918	0	7.44796e-05	0	0	0	0.000148959	0.000260679	0.000297918	0	0	0	3.72398e-05	0.000148959	0.000186199	0	0.000260679	0	3.72398e-05	0	0
k__Bacteria;p__Proteobacteria;c__Betaproteobacteria;o__A21b;f__UD5;g__	0	0	0	0	0	0	0	0	0	0	3.72398e-05	0	0	0	0	0	0	0	0	3.72398e-05	3.72398e-05	0	0	0	0	0	0	0	0	0	0	0	0	0	0	3.72398e-05	0	0	0	0	3.72398e-05	3.72398e-05	3.72398e-05	0	0	0	0	0	0
k__Bacteria;p__Proteobacteria;c__Betaproteobacteria;o__Burkholderiales;Other;Other	0	0	0	0.000260679	0.000484117	0.000297918	0	0	0	0.000409638	0.000335158	0.000297918	0	0.000409638	0	0.000595837	0.00212267	0	0.000148959	0.000260679	0.000484117	0.000893755	3.72398e-05	0	0.000335158	0.000484117	0.000446877	3.72398e-05	0.000260679	0	0.000558597	0.00163855	3.72398e-05	7.44796e-05	0.000148959	0.000186199	0.000484117	0.000670316	0.000335158	0	0.000335158	0.000372398	0.000223439	0	0.000223439	0	0.000446877	0.00134063	0
k__Bacteria;p__Proteobacteria;c__Betaproteobacteria;o__Burkholderiales;f__;g__	0	0	0	0.00100547	0.000446877	0.000595837	0	0	0	0.000782036	0.000782036	0.000856515	0	0.000595837	0	0.00107995	0	0.00405914	3.72398e-05	0.000893755	0.000595837	0.000186199	0	0.000148959	0.000707556	0.00119167	0.000670316	7.44796e-05	0.000372398	0	0.000930995	0	0.00856515	7.44796e-05	0.000595837	0.000744796	0.000409638	0.000595837	0.000148959	0.000148959	0.000484117	0.000707556	0.000782036	0.000670316	0.000782036	0.000260679	0.000930995	7.44796e-05	0.00487841
k__Bacteria;p__Proteobacteria;c__Betaproteobacteria;o__Burkholderiales;f__Alcaligenaceae;Other	0	0	0	0	0	0	0	0	0	0	0	0	0	0	0	0	0	0	0	0	0	0	0	0	0	0	0	0	0	0	0	0	0	3.72398e-05	0	0	0	0	0	0	0	0	0	0	0	0	0	0	0
k__Bacteria;p__Proteobacteria;c__Betaproteobacteria;o__Burkholderiales;f__Alcaligenaceae;g__	0	0	0	0	3.72398e-05	3.72398e-05	0	0	0	0.000186199	7.44796e-05	0.000186199	0	3.72398e-05	0	7.44796e-05	0	0	0.00372398	7.44796e-05	0.000335158	0	0	0	3.72398e-05	3.72398e-05	0	0	0.000111719	0	0.000111719	0	0	0.00137787	0.000148959	0.000148959	7.44796e-05	0	0	0	0.000111719	0.000111719	0.000223439	0	7.44796e-05	0	0.000223439	0	0
k__Bacteria;p__Proteobacteria;c__Betaproteobacteria;o__Burkholderiales;f__Alcaligenaceae;g__Achromobacter	0	0	0	0	0	0	0	0	0	0	0	0	0	0	0	0	0	0	0	3.72398e-05	0	0	0	0	0	0	0	0	0	0	0	0	0	0	0	0	0	0	0	0	0	3.72398e-05	3.72398e-05	0	0	0	3.72398e-05	0	0
k__Bacteria;p__Proteobacteria;c__Betaproteobacteria;o__Burkholderiales;f__Burkholderiaceae;g__	0	0	0	0.000111719	3.72398e-05	3.72398e-05	0	0	0	0	0.000111719	0.000148959	0	3.72398e-05	0	3.72398e-05	0	0	0	0	0.000111719	0	0	0	3.72398e-05	0	7.44796e-05	0	0	0	3.72398e-05	0	0	0	3.72398e-05	3.72398e-05	0	0	0	0	0	0	7.44796e-05	0	0.000111719	0	0.000111719	0	0
k__Bacteria;p__Proteobacteria;c__Betaproteobacteria;o__Burkholderiales;f__Burkholderiaceae;g__Burkholderia	0	0	0	0.000446877	0.000148959	0.000186199	0	0	0	0.000372398	0.000372398	0.000297918	0	0.000409638	0	0.000372398	0.00405914	0	0	0.000335158	0.000297918	0.000297918	0	0	0.000595837	0.000446877	0.000297918	0	0.00175027	0	0.000148959	0.0065542	0	0	0.000521357	0.000297918	0.000186199	0.000372398	0	0	0.000186199	0.000223439	0.000633076	0	0.000335158	0	0.000372398	0.00234611	3.72398e-05
k__Bacteria;p__Proteobacteria;c__Betaproteobacteria;o__Burkholderiales;f__Comamonadaceae;Other	0	0	0	0.000744796	0.000409638	0.000186199	0	0	0	0.000260679	0.000223439	0.000446877	0	0.000409638	0	0.000409638	0	0.0194392	0.000409638	0.000633076	0.000484117	0.000297918	0	0	0.000446877	0.000446877	0.000558597	3.72398e-05	0.000297918	0	0.000335158	0	0.0182475	0.000372398	0.000558597	0.000186199	0.000484117	0.000744796	0	0	0.000335158	0.000372398	0.000409638	0.00249507	0.000521357	0	0.000260679	0	0.0189178
k__Bacteria;p__Proteobacteria;c__Betaproteobacteria;o__Burkholderiales;f__Comamonadaceae;g__	0	0	0	0.00417086	0.00331434	0.00256955	0	0	0	0.00305366	0.00279298	0.00320262	0	0.00379846	0	0.0030909	0	0.000744796	0.011805	0.00588389	0.00651696	0	0	0	0.0040219	0.0038357	0.00353778	0	0.00409638	0	0.00335158	0.000111719	0.000707556	0.0135925	0.00700108	0.00484117	0.00539977	0.000409638	0	0	0.00405914	0.00465497	0.00443153	0.000148959	0.00409638	0	0.00368674	0.000446877	0.000409638
k__Bacteria;p__Proteobacteria;c__Betaproteobacteria;o__Burkholderiales;f__Comamonadaceae;g__Azohydromonas	0	0	0	0	0	3.72398e-05	0	0	0	0	3.72398e-05	0	0	0	0	0	0	0	0	0	0	0	0	0	3.72398e-05	0	0	0	0	0	3.72398e-05	0	0	0	0	7.44796e-05	0	0	0	0	7.44796e-05	0	0	0	0	0	3.72398e-05	0	0
k__Bacteria;p__Proteobacteria;c__Betaproteobacteria;o__Burkholderiales;f__Comamonadaceae;g__Hydrogenophaga	0	0	0	0	0	0	0	0	0	0	0	0	0	0	0	0	0	0	0	0	0	0	0	0	0	0	0	0	0	0	0	0	0	0	0	0	0	0	0	0	0	0	0	0	0	0	0	0	7.44796e-05
k__Bacteria;p__Proteobacteria;c__Betaproteobacteria;o__Burkholderiales;f__Comamonadaceae;g__Hylemonella	0	0	0	0	0	0	0	0	0	0	0	0	0	0	0	0	0	0.000111719	3.72398e-05	0	0	0	0	0	0	0	0	0	0	0	0	0	7.44796e-05	0	0	0	0	0	0	0	0	0	0	0	0	0	0	0	0
k__Bacteria;p__Proteobacteria;c__Betaproteobacteria;o__Burkholderiales;f__Comamonadaceae;g__Methylibium	0	0	0	0.00100547	0.00107995	0.000856515	0	0	0	0.00100547	0.000930995	0.000930995	0	0.00171303	0	0.00115443	0	0	3.72398e-05	0.000819275	0.000930995	0	0	0	0.00141511	0.00119167	0.00141511	0	0.00145235	0	0.00189923	0	0	0	0.00119167	0.00119167	0.00107995	0	0	0	0.00107995	0.00137787	0.00182475	0	0.00100547	0	0.00163855	0	0.000111719
k__Bacteria;p__Proteobacteria;c__Betaproteobacteria;o__Burkholderiales;f__Comamonadaceae;g__Polaromonas	0	0	0	0	0	0	0	0	0	0	0	0	0	0	0	0	0	3.72398e-05	0	0	0	0	0	0	0	0	0	0	0	0	0	0	3.72398e-05	0	0	0	0	0	0	0	0	7.44796e-05	0	0	0	0	0	0	0
k__Bacteria;p__Proteobacteria;c__Betaproteobacteria;o__Burkholderiales;f__Comamonadaceae;g__Ramlibacter	0	0	0	0.000372398	0.000744796	0.000521357	0	0	0	0.000409638	0.000484117	0.000595837	0	0.000595837	0	0.000595837	0	0	0.000111719	0.000595837	0.000595837	0	0	0	0.000558597	0.000633076	0.000409638	0	0.000893755	0	0.000595837	0	7.44796e-05	0.000148959	0.000670316	0.000521357	0.000484117	0	0	0	0.000744796	0.000446877	0.000744796	3.72398e-05	0.000335158	0	0.000521357	0.000111719	0
k__Bacteria;p__Proteobacteria;c__Betaproteobacteria;o__Burkholderiales;f__Comamonadaceae;g__Rubrivivax	0	0	0	0	0	3.72398e-05	0	0	0	0	3.72398e-05	0	0	7.44796e-05	0	0	0	0	0	0	3.72398e-05	0	0	0	7.44796e-05	0	3.72398e-05	0	0	0	3.72398e-05	0	0	0	3.72398e-05	3.72398e-05	3.72398e-05	0	0	0	7.44796e-05	0	0	0	0	0	0	0	0
k__Bacteria;p__Proteobacteria;c__Betaproteobacteria;o__Burkholderiales;f__Comamonadaceae;g__Variovorax	0	0	0	0	0	0	0	0	0	3.72398e-05	0	0	0	0	0	0	0	3.72398e-05	7.44796e-05	0	0	0	0	0	3.72398e-05	0	0	0	3.72398e-05	0	0	0	3.72398e-05	3.72398e-05	7.44796e-05	0	0	0	0	0	0	0	7.44796e-05	3.72398e-05	0	0	7.44796e-05	0	7.44796e-05
k__Bacteria;p__Proteobacteria;c__Betaproteobacteria;o__Burkholderiales;f__Oxalobacteraceae;Other	0	0	0	0.00130339	0.000782036	0.000484117	0	0	0	0.000819275	0.000744796	0.00100547	0	0.00119167	0	0.00148959	0	0.000744796	0	0.000819275	0.000595837	0.000856515	0.0122519	0.00275574	0.00122891	0.00122891	0.00182475	0	0.000260679	0.000148959	0.000893755	0	0.000930995	0	0.000260679	0.000521357	0.000186199	0.00167579	0.00659144	0.00405914	0.00148959	0.00100547	0.00104271	0	0.000484117	0.00115443	0.00119167	3.72398e-05	0.00107995
k__Bacteria;p__Proteobacteria;c__Betaproteobacteria;o__Burkholderiales;f__Oxalobacteraceae;g__	0	0.00145235	3.72398e-05	0.00670316	0.00696384	0.00506461	0.0106133	0	0.00100547	0.00580941	0.00566045	0.00644248	7.44796e-05	0.0098313	0	0.00607009	0.00238335	0.0174655	0.0907534	0.00465497	0.00435706	0.225189	0.256992	0.225822	0.00513909	0.00428258	0.00480393	0.0802517	0.00398466	0.00372398	0.00405914	0.0042081	0.0480766	0.0419692	0.00439429	0.0027185	0.00256955	0.228503	0.227945	0.20426	0.00361226	0.0029047	0.00521357	0.0511675	0.00331434	0.027185	0.00357502	0.00681488	0.0433844
k__Bacteria;p__Proteobacteria;c__Betaproteobacteria;o__Burkholderiales;f__Oxalobacteraceae;g__Cupriavidus	0	0	0	0.000148959	0.000111719	3.72398e-05	0	0	0	0.000111719	0.000148959	3.72398e-05	0	0.000148959	0	7.44796e-05	3.72398e-05	0.00197371	0	0.000186199	0	0.0187689	0	0.0397721	0	0.000148959	0	0	0.000186199	0.00141511	0.000111719	0	0.00405914	0	0.000372398	0.000409638	0.000186199	0.0243176	7.44796e-05	0.0710535	0.000297918	0.000707556	0.000372398	0	0.000297918	0.03292	0.000186199	0	0.00536253
k__Bacteria;p__Proteobacteria;c__Betaproteobacteria;o__Burkholderiales;f__Oxalobacteraceae;g__Janthinobacterium	0	0	0	0.000148959	0	0	0	0	0	0	0	0	0	7.44796e-05	0	3.72398e-05	0	0.000148959	0	0	0	0	0.000446877	0.000260679	0.000111719	0.000111719	0	0	3.72398e-05	0	3.72398e-05	3.72398e-05	0.000223439	0	0	0	3.72398e-05	0	0.000297918	0	3.72398e-05	0	7.44796e-05	0	0	0	7.44796e-05	0	3.72398e-05
k__Bacteria;p__Proteobacteria;c__Betaproteobacteria;o__Burkholderiales;f__Oxalobacteraceae;g__Ralstonia	0	0	0	7.44796e-05	7.44796e-05	0	0	0	0	0	7.44796e-05	0.000111719	0	0	0	0	0	0	7.44796e-05	0	3.72398e-05	3.72398e-05	0	0	0.000111719	3.72398e-05	7.44796e-05	0	0	0	0.000111719	0	0	0	3.72398e-05	0	7.44796e-05	0.00592113	0	0	0.000148959	3.72398e-05	7.44796e-05	0	7.44796e-05	0	0	0	0
k__Bacteria;p__Proteobacteria;c__Betaproteobacteria;o__Ellin6067;f__;g__	0	0	0	0.00320262	0.00372398	0.00230887	0	0	0	0.00353778	0.00316538	0.00335158	0	0.0030909	0	0.00417086	0	0	0	0.00458049	0.00499013	0	0	0	0.00335158	0.00431982	0.00387294	0	0.00633076	0	0.0036495	3.72398e-05	0	0	0.00614456	0.0065542	0.00551149	0	0	0	0.0040219	0.00368674	0.00495289	0	0.00491565	3.72398e-05	0.00350054	0	0
k__Bacteria;p__Proteobacteria;c__Betaproteobacteria;o__Hydrogenophilales;f__Hydrogenophilaceae;g__Thiobacillus	0	0	0	0	0	0	0	0	0	0	3.72398e-05	3.72398e-05	0	0	0	3.72398e-05	0	0	0	3.72398e-05	0	0	0	0	7.44796e-05	0	0	0	0	0	3.72398e-05	0	0	0	3.72398e-05	0.000111719	0	0	0	0	3.72398e-05	0.000111719	0	0	7.44796e-05	0	0	0	0
k__Bacteria;p__Proteobacteria;c__Betaproteobacteria;o__IS-44;f__;g__	0	0	0	0.000297918	0.000484117	0.000223439	0	0	0	0.000409638	0.000297918	0.000186199	0	0.000707556	0	0.000335158	0	0	0	0.000297918	0.000595837	0	0	0	0.000409638	0.000446877	0.000223439	0	0.000819275	0	0.000186199	0	0	0	0.000744796	0.000558597	0.000484117	0	0	0	0.000372398	0.000372398	0.000186199	0	0.000670316	0	0.000409638	3.72398e-05	0
k__Bacteria;p__Proteobacteria;c__Betaproteobacteria;o__MND1;f__;g__	0	0	0	0.00182475	0.00182475	0.00152683	0	0	0	0.00182475	0.00156407	0.00219715	0	0.00201095	0	0.00245783	0	0	0	0.0038357	0.00387294	0	3.72398e-05	0	0.00245783	0.00283022	0.00219715	0	0.00454325	0	0.00230887	3.72398e-05	0	0	0.00539977	0.00461773	0.00387294	0	0	0	0.00160131	0.00234611	0.00215991	0	0.00417086	0	0.00212267	0	0
k__Bacteria;p__Proteobacteria;c__Betaproteobacteria;o__Methylophilales;f__;g__	0	0	0	0	3.72398e-05	0	0	0	0	0	3.72398e-05	0	0	3.72398e-05	0	0	0	0	0	3.72398e-05	3.72398e-05	0	0	0	0	3.72398e-05	7.44796e-05	0	3.72398e-05	0	7.44796e-05	0	0	0	0	7.44796e-05	0	0	0	0	0	0	3.72398e-05	0	0	0	0	0	0
k__Bacteria;p__Proteobacteria;c__Betaproteobacteria;o__Methylophilales;f__Methylophilaceae;g__	0	0	0	0	3.72398e-05	0	0	0	0	0	0	3.72398e-05	0	0	0	0	0	0	0	0	0	0	0	0	0	0	0	0	0	0	3.72398e-05	0	0	0	0	0	0	0	0	0	0	3.72398e-05	3.72398e-05	0	3.72398e-05	0	0	0	0
k__Bacteria;p__Proteobacteria;c__Betaproteobacteria;o__Neisseriales;f__Neisseriaceae;Other	0	0	0	0	0	0	0	0	0	0	0	0	0	0	0	0	0	0	0	0	0	0	0	0	0	0	0	0	0	0	0	0	0	0	0	0.000223439	0	0	0	0	0	0	0	0	0	0	0	0	0
k__Bacteria;p__Proteobacteria;c__Betaproteobacteria;o__Neisseriales;f__Neisseriaceae;g__Neisseria	0	0	0	0	0	0	0	0	0	0	0	0	0	0	0	0	0	0	0	0	0	0	0	0	0	0	0	0	0	0	0	7.44796e-05	0	0	0	0	0	0	0	0	0	0	0	0	0	0	0	0	0
k__Bacteria;p__Proteobacteria;c__Betaproteobacteria;o__Nitrosomonadales;f__Nitrosomonadaceae;g__	0	0	0	0.000148959	3.72398e-05	0	0	0	0	0	0	3.72398e-05	0	7.44796e-05	0	3.72398e-05	0	0	0	0	3.72398e-05	0	0	0	7.44796e-05	7.44796e-05	0.000148959	0	3.72398e-05	0	0.000148959	0	0	0	0.000111719	0.000186199	7.44796e-05	0	0	0	0.000111719	0.000111719	0.000148959	0	0.000186199	0	3.72398e-05	0	0
k__Bacteria;p__Proteobacteria;c__Betaproteobacteria;o__Nitrosomonadales;f__Nitrosomonadaceae;g__Nitrosovibrio	0	0	0	0.000148959	0.000111719	7.44796e-05	0	0	0	0	7.44796e-05	0.000111719	0	7.44796e-05	0	0.000409638	0	0	0	0.000148959	0	0	0	0	0.000111719	0.000260679	7.44796e-05	0	3.72398e-05	0	0	0	0	0	0.000148959	0.000148959	0	0	0	0	0.000186199	0.000223439	0.000111719	0	0.000111719	0	0.000148959	0	0
k__Bacteria;p__Proteobacteria;c__Betaproteobacteria;o__Procabacteriales;f__Procabacteriaceae;g__Procabacter	0	0	0	0	0	0	0	0	0	0	0	0	0	0	0	0	0	0	0	0	0	0	0	0	0	0	0	0	0	0	0	0	0	0	0	0	0	0	0	0	0	0	0	0	7.44796e-05	0	0	0	0
k__Bacteria;p__Proteobacteria;c__Betaproteobacteria;o__Rhodocyclales;f__Rhodocyclaceae;Other	0	0	0	0	0	0	0	0	0	0	0	0	0	0	0	0	0	0	0	0	0	0	0	0	0	0	0	0	0	0	0	0	0	0	0	0	0	0	0	7.44796e-05	0	0	0	0	0	0	0	0	0
k__Bacteria;p__Proteobacteria;c__Betaproteobacteria;o__Rhodocyclales;f__Rhodocyclaceae;g__	0	0	0	0	3.72398e-05	3.72398e-05	0	0	0	0	3.72398e-05	7.44796e-05	0	3.72398e-05	0	0	0	0	0	0	0.000111719	0	0	0	0	0	3.72398e-05	0	0	0	3.72398e-05	3.72398e-05	0	0	0	0	3.72398e-05	0	0	0	3.72398e-05	0	3.72398e-05	0	0	0	3.72398e-05	0	0
k__Bacteria;p__Proteobacteria;c__Betaproteobacteria;o__Rhodocyclales;f__Rhodocyclaceae;g__Azoarcus	0	0	0	0	0	0	0	0	0	0	0	0	0	0	0	0	0	0	0	0	0	0	0	0	0	0	0	0	0	0	0	0	0	0	3.72398e-05	0	0	0	0	0	0	3.72398e-05	0	0	0	0	0	0	0
k__Bacteria;p__Proteobacteria;c__Betaproteobacteria;o__Rhodocyclales;f__Rhodocyclaceae;g__Dechloromonas	0	0	0	0	0	0	0	0	0	0	0	0	0	0	0	0	0	0	0	0	0	0	0	0	0	0	0	0	0	0	0	0	0	0	0	0	0	0	0	0	0	0	0	0	0	3.72398e-05	0	0	0
k__Bacteria;p__Proteobacteria;c__Betaproteobacteria;o__Rhodocyclales;f__Rhodocyclaceae;g__KD1-23	0	0	0	0	3.72398e-05	3.72398e-05	0	0	0	3.72398e-05	7.44796e-05	0	0	0	0	7.44796e-05	0	0	0	0.000111719	3.72398e-05	0	0	0	3.72398e-05	0	0	0	0	0	7.44796e-05	0	0	0	0	3.72398e-05	0	0	0	0	7.44796e-05	3.72398e-05	0	0	3.72398e-05	0	0.000148959	0	0
k__Bacteria;p__Proteobacteria;c__Betaproteobacteria;o__Rhodocyclales;f__Rhodocyclaceae;g__Propionivibrio	0	0	0	0	0	0	0	0	0	0	0	0	0	3.72398e-05	0	0	0	0	0	0	3.72398e-05	0	0	0	0	0	3.72398e-05	0	0	0	0	0	0.00104271	0	0	3.72398e-05	0	0	0	0	0	0	3.72398e-05	0	3.72398e-05	0	0	0	0.00152683
k__Bacteria;p__Proteobacteria;c__Betaproteobacteria;o__SC-I-84;f__;g__	0	0	0	0.00238335	0.00305366	0.00260679	0	0	0	0.00323986	0.00279298	0.00283022	0	0.00305366	0	0.00312814	0	0	0	0.00316538	0.0036495	0	0	0	0.00431982	0.00417086	0.00376122	0	0.00502737	0	0.00428258	0	0	0	0.00499013	0.00450601	0.00398466	0	0	0	0.00379846	0.0042081	0.00428258	0	0.00417086	0	0.00502737	0	0
k__Bacteria;p__Proteobacteria;c__Betaproteobacteria;o__Thiobacterales;f__;g__	0	0	0	0	0	0	0	0	0	0	0	0	0	0	0	0	0	0	0	0	0	0	0	0	0	0	0	0	0	0	3.72398e-05	0	0	0	3.72398e-05	0	0	0	0	0	0	0	0	0	0	0	0	0	0
k__Bacteria;p__Proteobacteria;c__Deltaproteobacteria;Other;Other;Other	0	0	0	3.72398e-05	3.72398e-05	0	0	0	0	3.72398e-05	7.44796e-05	3.72398e-05	0	7.44796e-05	0	0	0	0	0	0	0.000148959	0	0	0	0.000111719	7.44796e-05	3.72398e-05	0	0.000111719	0	0	0	0	0	0.000186199	0.000186199	0	0	0	0	3.72398e-05	0	0	0	3.72398e-05	0	7.44796e-05	0	0
k__Bacteria;p__Proteobacteria;c__Deltaproteobacteria;o__;f__;g__	0	0	0	0.000856515	0.000670316	0.000670316	0	0	0	0.00104271	0.000670316	0.000856515	0	0.000782036	0	0.000782036	0	0	0	0.000930995	0.00115443	0	0	0	0.000856515	0.000670316	0.000893755	0	0.00182475	0	0.00137787	0	0	0	0.00219715	0.00182475	0.00134063	0	0	0	0.000819275	0.00107995	0.000856515	0	0.00167579	0	0.000782036	0	0
k__Bacteria;p__Proteobacteria;c__Deltaproteobacteria;o__AF420338;f__;g__	0	0	0	0	0	0	0	0	0	0	0	0	0	0	0	0	0	0	0	0	3.72398e-05	0	0	0	0	0	0	0	0	0	0	0	0	0	0	3.72398e-05	0	0	0	0	0	0	0	0	0	0	0	0	0
k__Bacteria;p__Proteobacteria;c__Deltaproteobacteria;o__Bdellovibrionales;f__Bacteriovoracaceae;g__	0	0	0	0.000297918	0.000297918	0.000260679	0	0	0	0.000409638	0.000186199	0.000223439	0	0.000223439	0	0.000223439	0	0	0	0.00152683	0.000856515	0	0	0	0.000707556	0.00126615	0.00104271	0	0.000484117	0	0.000968234	0	0	0	0.00107995	0.00115443	0.00126615	0	0	0	0.000930995	0.00107995	0.00107995	0	0.00189923	0	0.00107995	0	0
k__Bacteria;p__Proteobacteria;c__Deltaproteobacteria;o__Bdellovibrionales;f__Bdellovibrionaceae;g__	0	0	0	0	0	0	0	0	0	3.72398e-05	0	0	0	3.72398e-05	0	0	0	0	0	0	0.000111719	0	0	0	0	0	3.72398e-05	0	3.72398e-05	0	0	0	0	0	0	0	3.72398e-05	0	0	0	0	0	3.72398e-05	0	0	0	0	0	0
k__Bacteria;p__Proteobacteria;c__Deltaproteobacteria;o__Bdellovibrionales;f__Bdellovibrionaceae;g__Bdellovibrio	0	0	0	0.00104271	0.000744796	0.000930995	0	0	0	0.00100547	0.000446877	0.000558597	0	0.000782036	0	0.000819275	0	0	3.72398e-05	0.0102782	0.0027185	0	0	0	0.00134063	0.00148959	0.00160131	0	0.00193647	0	0.00111719	0	0	0	0.0129222	0.00193647	0.00424534	0	0	0	0.00316538	0.00182475	0.00204819	0	0.00167579	0	0.00215991	0	0
k__Bacteria;p__Proteobacteria;c__Deltaproteobacteria;o__Desulfarculales;f__Desulfarculaceae;g__	0	0	0	0	0	7.44796e-05	0	0	0	0	0	0	0	0	0	0	0	0	0	0	0	0	0	0	0	0	0	0	0	0	0	0	0	0	0	0	0	0	0	0	0	0	0	0	0	0	0	0	0
k__Bacteria;p__Proteobacteria;c__Deltaproteobacteria;o__FAC87;f__;g__	0	0	0	7.44796e-05	7.44796e-05	3.72398e-05	0	0	0	0.000148959	7.44796e-05	0.000148959	0	3.72398e-05	0	0	0	0	0	3.72398e-05	0.000148959	0	0	0	0.000148959	3.72398e-05	7.44796e-05	0	0.000111719	0	3.72398e-05	0	0	0	0.000260679	3.72398e-05	0.000111719	0	0	0	0.000111719	7.44796e-05	7.44796e-05	0	7.44796e-05	0	3.72398e-05	0	0
k__Bacteria;p__Proteobacteria;c__Deltaproteobacteria;o__MIZ46;f__;g__	0	0	0	0.00469221	0.00450601	0.00312814	0	0	0	0.0036495	0.00372398	0.00446877	0	0.0042081	0	0.00487841	0	0	0	0.00878859	0.00640524	0	0	0	0.00350054	0.00342606	0.0042081	0	0.0042081	0	0.00357502	0	0	0	0.00707556	0.00588389	0.0067404	0	0	0	0.00443153	0.00394742	0.00316538	0	0.00722452	0	0.00487841	0	0
k__Bacteria;p__Proteobacteria;c__Deltaproteobacteria;o__Myxococcales;Other;Other	0	0	0	0.00283022	0.00115443	0.000930995	0	0	0	0.00212267	0.00137787	0.00122891	0	0.000744796	0	0.00204819	0	0	0	0.00134063	0.00145235	0	0	0	0.00115443	0.00148959	0.00249507	0	0.000782036	0	0.00145235	0	0	0	0.000744796	0.00100547	0.000707556	0	0	0	0.000819275	0.00167579	0.00122891	0.000223439	0.000558597	0	0.00115443	0	0
k__Bacteria;p__Proteobacteria;c__Deltaproteobacteria;o__Myxococcales;f__;g__	0	0	0	0.0121029	0.0108368	0.0122519	0	0	0	0.0128105	0.00998026	0.0109485	0	0.0123636	0	0.0142256	3.72398e-05	0	0	0.0141884	0.0165717	0	0	0	0.0108368	0.0102037	0.011805	0.00137787	0.0158269	0	0.0107251	0.00163855	0	3.72398e-05	0.022679	0.0175772	0.0193647	0	0	3.72398e-05	0.011954	0.0130339	0.0118423	0.000446877	0.0182103	0	0.0128477	0.00930995	0.00141511
k__Bacteria;p__Proteobacteria;c__Deltaproteobacteria;o__Myxococcales;f__0319-6G20;g__	0	0	0	0	3.72398e-05	0.000111719	0	0	0	0	0	0.000111719	0	0.000186199	0	7.44796e-05	0	0	0	0.000111719	7.44796e-05	0	0	0	7.44796e-05	3.72398e-05	3.72398e-05	0	3.72398e-05	0	0.000111719	0	0	0	0.000148959	0.000148959	0.000260679	0	0	0	0	7.44796e-05	0.000111719	0	3.72398e-05	0	3.72398e-05	0	0
k__Bacteria;p__Proteobacteria;c__Deltaproteobacteria;o__Myxococcales;f__Cystobacterineae;g__	0	0	0	0.000260679	0.000409638	0.000335158	0	0	0	0.00100547	0.000260679	0.000297918	0	0.000446877	0	0.000446877	0	0	0	0.00100547	0.000930995	0	0	0	0.000558597	0.000595837	0.000335158	0	0.000930995	0	0.000260679	0	0	0	0.00104271	0.00107995	0.000968234	0	0	0	0.000633076	0.000707556	0.000335158	0	0.00100547	0	0.000521357	0	0
k__Bacteria;p__Proteobacteria;c__Deltaproteobacteria;o__Myxococcales;f__Haliangiaceae;Other	0	0	0	3.72398e-05	0	3.72398e-05	0	3.72398e-05	0	3.72398e-05	0	3.72398e-05	0	3.72398e-05	0	3.72398e-05	0	0	0	7.44796e-05	3.72398e-05	0	0	0	0	0	0	0	0	0	3.72398e-05	0	0	0	7.44796e-05	0	0	0	0	0	0	3.72398e-05	3.72398e-05	0	0	0	3.72398e-05	0	0
k__Bacteria;p__Proteobacteria;c__Deltaproteobacteria;o__Myxococcales;f__Haliangiaceae;g__	0	0	0	0.00119167	0.00141511	0.00137787	0	0	0	0.00182475	0.00126615	0.00178751	0	0.00122891	0	0.00186199	0	0	0	0.00294194	0.00256955	0	0	0	0.00193647	0.00160131	0.00122891	0	0.00372398	0	0.00215991	0	0	0	0.00338882	0.00312814	0.0029047	0	0	0	0.00219715	0.00230887	0.00107995	0.000260679	0.00268126	3.72398e-05	0.00249507	0.000148959	0
k__Bacteria;p__Proteobacteria;c__Deltaproteobacteria;o__Myxococcales;f__Haliangiaceae;g__Haliangium	0	0	0	0.000260679	0.000521357	0.000819275	0	0	0	3.72398e-05	0.000148959	0	0	0.000223439	0	3.72398e-05	0	0	0	3.72398e-05	0.000297918	0	0	0	0.000223439	3.72398e-05	3.72398e-05	0	3.72398e-05	0	0.000260679	0	0	0	0.000223439	0	0	0	0	0	0.000335158	0.000893755	0.000260679	0	0.000148959	0	0.000260679	0	0
k__Bacteria;p__Proteobacteria;c__Deltaproteobacteria;o__Myxococcales;f__Myxococcaceae;Other	0	0	0	0	0	0	0	0	0	0	0	0	0	0	0	0	0	0	0	3.72398e-05	3.72398e-05	0	0	0	0	3.72398e-05	0	0	7.44796e-05	0	0	0	0	0	0	7.44796e-05	0	0	0	0	0	0	3.72398e-05	0	0	0	0.000111719	0	0
k__Bacteria;p__Proteobacteria;c__Deltaproteobacteria;o__Myxococcales;f__Myxococcaceae;g__	0	0	0	0.000521357	0.000521357	0.000484117	0	0	0	0.000372398	0.000484117	0.000484117	0	0.000819275	0	0.000782036	0	0	0	0.00111719	0.00104271	0	0	0	0.00104271	0.000707556	0.000744796	0	0.000893755	0	0.000819275	3.72398e-05	0	0	0.00160131	0.00107995	0.00111719	0	0	0	0.000968234	0.000856515	0.000782036	0	0.000968234	0	0.000968234	0	0.00446877
k__Bacteria;p__Proteobacteria;c__Deltaproteobacteria;o__Myxococcales;f__Myxococcaceae;g__Anaeromyxobacter	0	0	0	0.000111719	0	0	0	0	0	3.72398e-05	3.72398e-05	3.72398e-05	0	0	0	0	0	0	0	0.000111719	7.44796e-05	0	0	0	0	0	0	0	0.000148959	0	0	0	0	0	0.000297918	0	0.000223439	0	0	0	7.44796e-05	0	0	0	0	0	0	0	0
k__Bacteria;p__Proteobacteria;c__Deltaproteobacteria;o__Myxococcales;f__Myxococcaceae;g__Myxococcus	0	0	0	3.72398e-05	0	0	0	0	0	3.72398e-05	0	0	0	0	0	7.44796e-05	0	0	0	3.72398e-05	0	0	0	0	0	0	0	0	0	0	0	0	0	0	0	0	0	0	0	0	0	3.72398e-05	3.72398e-05	0	0	0	3.72398e-05	0	0
k__Bacteria;p__Proteobacteria;c__Deltaproteobacteria;o__Myxococcales;f__Nannocystaceae;g__Nannocystis	0	0	0	0.000335158	0.000521357	0.000186199	0	0	0	0.000633076	0.000633076	0.000893755	0	0.000446877	0	0.000595837	0	0	0	0.000409638	0.000372398	0	0	0	0.000409638	0.000930995	0.000819275	0	0.000446877	0	0.000819275	0	0	0	0.000335158	0.000111719	0.000297918	0	0	0	0.000744796	0.000521357	0.000595837	0	0.000446877	0	0.000707556	0	0.000148959
k__Bacteria;p__Proteobacteria;c__Deltaproteobacteria;o__Myxococcales;f__Nannocystaceae;g__Plesiocystis	0	0	0	7.44796e-05	7.44796e-05	0.000186199	0	0	0	0.000148959	0.000148959	3.72398e-05	0	0.000223439	0	3.72398e-05	0	0	0	0.000260679	0.000260679	0	0	0	0.000111719	0.000111719	0.000260679	0	0.000148959	0	3.72398e-05	0	0	0	0.000223439	0.000186199	0.000111719	0	0	0	0.000372398	0.000186199	0.000297918	0	0.000223439	0	0.000223439	0	0
k__Bacteria;p__Proteobacteria;c__Deltaproteobacteria;o__Myxococcales;f__OM27;g__	0	0	0	0.000446877	0.000595837	0.000595837	0	0	0	0.000595837	0.000148959	0.000372398	0	0.000484117	0	0.000558597	0	0	0	0.00119167	0.00126615	0	0	0	0.000707556	0.00100547	0.00115443	0	0.000930995	0	0.000893755	0.000484117	0	0	0.00130339	0.000819275	0.00119167	0	0	0	0.000782036	0.00122891	0.00193647	0	0.00104271	0	0.00134063	0.000186199	0.000930995
k__Bacteria;p__Proteobacteria;c__Deltaproteobacteria;o__Myxococcales;f__Polyangiaceae;Other	0	0	0	0.000148959	0.000335158	0.000111719	0	0	0	0.000372398	0.000446877	0.000223439	0	0.000111719	0	0.000223439	0	0	0	0.000186199	7.44796e-05	0	0	0	0.000148959	7.44796e-05	0.000260679	0	0.000148959	0	0.000111719	0	0	0	0.000186199	0.000297918	0.000186199	0	0	0	7.44796e-05	0.000595837	0.000446877	0	0.000446877	0	0.000409638	0	0
k__Bacteria;p__Proteobacteria;c__Deltaproteobacteria;o__Myxococcales;f__Polyangiaceae;g__	0	0	0	0.00111719	0.00141511	0.00130339	0	0	0	0.00163855	0.00119167	0.00156407	0	0.00145235	0	0.00238335	0	0	0	0.00163855	0.00148959	0	0	0	0.00141511	0.000968234	0.00130339	0	0.00178751	0	0.000782036	0	0	0	0.00148959	0.00201095	0.00137787	0	0	0	0.00137787	0.00242059	0.00197371	3.72398e-05	0.00163855	0	0.00152683	0	0
k__Bacteria;p__Proteobacteria;c__Deltaproteobacteria;o__Myxococcales;f__Polyangiaceae;g__Chondromyces	0	0	0	7.44796e-05	7.44796e-05	0.000148959	0	0	0	0.000372398	0.000186199	0	0	3.72398e-05	0	0.000260679	0	0	0	3.72398e-05	7.44796e-05	0	0	0	0	3.72398e-05	0.000111719	0	0.000446877	0	7.44796e-05	0	0	0	0.000111719	7.44796e-05	0.000186199	0	0	0	3.72398e-05	0.000111719	0.000148959	0	0.000372398	0	0.000111719	0	0
k__Bacteria;p__Proteobacteria;c__Deltaproteobacteria;o__Myxococcales;f__Polyangiaceae;g__Sorangium	0	0	0	0.000409638	0.000521357	0.000409638	0	0	0	0.000595837	0.000335158	0.000446877	0	0.000819275	0	0.000707556	0	0	0	0.000223439	0.000297918	0	0	0	0.000484117	0.000558597	0.000372398	0	0.000484117	0	0.000707556	0	0	0	0.000409638	0.000335158	0.000111719	0	0	0	0.000521357	0.00145235	0.000595837	0	0.000446877	0	0.000782036	0	0
k__Bacteria;p__Proteobacteria;c__Deltaproteobacteria;o__NB1-j;f__;g__	0	0	0	0.000260679	7.44796e-05	3.72398e-05	0	0	0	0.000186199	3.72398e-05	0.000148959	0	0.000111719	0	0.000297918	0	0	0	3.72398e-05	0.000260679	0	0	0	0	0.000148959	0.000148959	0	0.000446877	0	0.000260679	0	0	0	0.000148959	0.000148959	0.000260679	0	0	0	0.000260679	0.000335158	0.000223439	0	7.44796e-05	0	0.000260679	0	0
k__Bacteria;p__Proteobacteria;c__Deltaproteobacteria;o__NB1-j;f__MND4;g__	0	0	0	3.72398e-05	7.44796e-05	0	0	0	0	0.000148959	3.72398e-05	0.000111719	0	0.000111719	0	0.000335158	0	0	0	0.000148959	0.000297918	0	0	0	3.72398e-05	0.000148959	0.000148959	0	0.000297918	0	0.000223439	0	0	0	0.000446877	0.000297918	0.000297918	0	0	0	0.000111719	0.000223439	0	0	0.000335158	0	0.000223439	0	0
k__Bacteria;p__Proteobacteria;c__Deltaproteobacteria;o__NKB15;f__;g__	0	0	0	0	0	0	0	0	0	0	0	0	0	0	0	0	0	0	0	0	0	0	0	0	0	0	0	0	0	0	0	0	0	0	0	0	0	0	0	0	0	0	0	0	0	0	0	0	0
k__Bacteria;p__Proteobacteria;c__Deltaproteobacteria;o__PB19;f__;g__	0	0	0	0	0	3.72398e-05	0	0	0	0	0	3.72398e-05	0	0	0	0	0	0	0	0	7.44796e-05	0	0	0	3.72398e-05	0	0	0	0	0	0	0	0	0	0	3.72398e-05	0	0	0	0	0	0	0	0	0	0	0	0	0
k__Bacteria;p__Proteobacteria;c__Deltaproteobacteria;o__Spirobacillales;f__;g__	0	0	0	0.000707556	0.000670316	0.000484117	0	0	0	0.000409638	0.000744796	0.000558597	0	0.000707556	0	0.000595837	0	0	0	0.000856515	0.00111719	0	0	0	0.000819275	0.000819275	0.00100547	0	0.000670316	0	0.000782036	0	3.72398e-05	3.72398e-05	0.00152683	0.00134063	0.00137787	0	0	0	0.00134063	0.000856515	0.00126615	0	0.00115443	0	0.000670316	0.000223439	0.000148959
k__Bacteria;p__Proteobacteria;c__Deltaproteobacteria;o__Syntrophobacterales;f__Syntrophaceae;g__	0	0	0	0	0	0	0	0	0	0	0	0	0	0	0	0	0	0	0	0	0	0	0	0	0	0	0	0	0	0	0	0	0	0	0	0	0	0	0	0	0	0	0	0	0	0	0	0	0
k__Bacteria;p__Proteobacteria;c__Deltaproteobacteria;o__Syntrophobacterales;f__Syntrophaceae;g__Desulfomonile	0	0	0	0	0	0	0	0	0	3.72398e-05	0	0	0	0	0	0	0	0	0	0	0	0	0	0	0	0	3.72398e-05	0	0	0	3.72398e-05	0	0	0	0	0	0	0	0	0	0	0	0	0	0	0	0	0	0
k__Bacteria;p__Proteobacteria;c__Deltaproteobacteria;o__Syntrophobacterales;f__Syntrophaceae;g__Smithella	0	0	0	0	0	0	0	0	0	0	0	0	0	0	0	3.72398e-05	0	0	0	3.72398e-05	0.000111719	0	0	0	3.72398e-05	0	3.72398e-05	0	0.000223439	0	0	0	0	0	3.72398e-05	7.44796e-05	0.000148959	0	0	0	0	3.72398e-05	0	0	0.000223439	0	0	0	0
k__Bacteria;p__Proteobacteria;c__Deltaproteobacteria;o__Syntrophobacterales;f__Syntrophobacteraceae;g__	0	0	0	0.0076714	0.0069266	0.00539977	0	0	0	0.00822999	0.006368	0.00755968	0	0.00584665	0	0.007299	0	0	0	0.00949615	0.00845343	0	0	0	0.00700108	0.00521357	0.00644248	0	0.0101665	7.44796e-05	0.00681488	0	0	0	0.00994302	0.00919823	0.00849067	0	0	0	0.00741072	0.00603285	0.00633076	0	0.0100547	0	0.00707556	0	0
k__Bacteria;p__Proteobacteria;c__Deltaproteobacteria;o__[Entotheonellales];f__[Entotheonellaceae];g__	0	0	0	0.00134063	0.00134063	0.00156407	0	0	0	0.00156407	0.00115443	0.00193647	0	0.00152683	3.72398e-05	0.00160131	0	0	0	0.00175027	0.00160131	0	0	0	0.00189923	0.00122891	0.00197371	0	0.00227163	0	0.00223439	0	0	0	0.00249507	0.00208543	0.00175027	0	0	0	0.00167579	0.00122891	0.00182475	0	0.00119167	0	0.00171303	0	0
k__Bacteria;p__Proteobacteria;c__Epsilonproteobacteria;o__Campylobacterales;f__Campylobacteraceae;g__Campylobacter	0	0	0	0	0	0	0	0	0	0	0	0	0	0	0	0	0	0	0	0	0	0	0	0	0	0	0	0	0	0	0	0	0	0	0	0	0	0	0	0	0	0	0	0	0	0	7.44796e-05	0	0
k__Bacteria;p__Proteobacteria;c__Gammaproteobacteria;Other;Other;Other	0	0	0	0	0	0	0	0	0	0	0	0	0	0	0	0	0	0	0	0	0	0	0	0	0	0	7.44796e-05	0	0	0	0	0	0	0	0	0	0	0	0	0	0	0	0	0	3.72398e-05	0	0	0	0
k__Bacteria;p__Proteobacteria;c__Gammaproteobacteria;o__;f__;g__	0	0	0	0.000148959	0.000111719	0.000111719	0	0	0	3.72398e-05	0	0	0	3.72398e-05	0	0.000111719	0	0	0	0.000409638	0.000148959	0	0	0	3.72398e-05	0.000148959	7.44796e-05	0	7.44796e-05	0	0.000111719	0	0.000223439	0	0.000186199	0.000558597	0.000111719	0	0	0	0.000186199	7.44796e-05	0.000148959	0	0.000223439	0	7.44796e-05	0	0.000670316
k__Bacteria;p__Proteobacteria;c__Gammaproteobacteria;o__34P16;f__;g__	0	0	0	0	0	0	0	0	0	0	0	0	0	0	0	0	0	0	0	0	0	0	0	0	0	0	0	0	3.72398e-05	0	0	0	0	0	0	3.72398e-05	0	0	0	0	0	0	0	0	0	0	0	0	0
k__Bacteria;p__Proteobacteria;c__Gammaproteobacteria;o__Aeromonadales;f__Succinivibrionaceae;g__	0	0	0	0	0	0	0	0	0	0	0	0	0	0	0	0	0	0	0	0	0	0	0	0	0	0	0	0	0	0	0	0	0	0	0	0	0	0	0	0	0	0	0	0	0	0	0	0	0
k__Bacteria;p__Proteobacteria;c__Gammaproteobacteria;o__Aeromonadales;f__Succinivibrionaceae;g__Ruminobacter	0	0	0	0	0	0	0	0	0	0	0	0	0	0	0	0	0	0	0	0	0	0	0	0	0	0	0	0	0	0	0	0	0	0	0	0	0	0	0	0	0	0	0	0	0	0	0	0	0
k__Bacteria;p__Proteobacteria;c__Gammaproteobacteria;o__Alteromonadales;f__211ds20;g__	0	0	0	7.44796e-05	0	3.72398e-05	0	0	0	0	3.72398e-05	7.44796e-05	0	3.72398e-05	0	0.000111719	0	0	0	0.000186199	0.000186199	0	0	0	3.72398e-05	7.44796e-05	3.72398e-05	0	0.000372398	0	0	0	0	0	0.000372398	0.000148959	7.44796e-05	0	0	0	7.44796e-05	0.000111719	7.44796e-05	0	7.44796e-05	0	0.000148959	0	0
k__Bacteria;p__Proteobacteria;c__Gammaproteobacteria;o__Alteromonadales;f__Alteromonadaceae;g__Cellvibrio	0	0	0	0	0	0	0	0	0	0	0	0	0	0	0	0	0	0	0	0	0	0	0	0	0	0	0	0	0	0	0	0	0	0	0	0	0	0	0	0	0	0	0	0	0	0	0	0	0
k__Bacteria;p__Proteobacteria;c__Gammaproteobacteria;o__Alteromonadales;f__[Chromatiaceae];Other	0	0	0	0	0	0	0	0	0	0	0	0	0	0	0	0	0	0	0	0	0	0	0	0	0	0	0	0	0	0	0	0	0	0	0	0	0	3.72398e-05	7.44796e-05	0	0	0	0	0	0	0	0	0	0
k__Bacteria;p__Proteobacteria;c__Gammaproteobacteria;o__Chromatiales;Other;Other	0	0	0	0	0	0	0	0	0	0	0	0	0	0	0	0	0	0	0	0	0	0	0	0	0	0	0	0	0	0	0	0	0	0	0	0	0	0	0	0	3.72398e-05	0	3.72398e-05	0	0	0	0	0	0
k__Bacteria;p__Proteobacteria;c__Gammaproteobacteria;o__Chromatiales;f__;g__	0	0	0	0	0	0	0	0	0	0.000111719	0	0	0	0	0	0	0	0	0	7.44796e-05	3.72398e-05	0	0	0	3.72398e-05	0	0	0	0	0	0	0	0	0	0	3.72398e-05	0	0	0	0	0	0	0	0	0	0	0	0	0
k__Bacteria;p__Proteobacteria;c__Gammaproteobacteria;o__Enterobacteriales;f__Enterobacteriaceae;Other	0.00249507	0.00182475	0.00171303	0.000297918	7.44796e-05	0.00104271	0.00160131	0.00212267	0.00204819	0.000297918	0.000260679	0.000111719	0	0	0	0	0.00186199	0.0029047	0.000819275	0	0	0.00100547	0.00256955	0.000558597	0	0	0.000111719	0	0	0	0	0.00175027	0.00163855	0.000930995	0	3.72398e-05	0	0.000744796	0.00227163	0.000558597	0	0	7.44796e-05	0	0	0	0	0.000633076	0.000484117
k__Bacteria;p__Proteobacteria;c__Gammaproteobacteria;o__Enterobacteriales;f__Enterobacteriaceae;g__	0.768294	0.599635	0.49838	0.0852046	0.0214501	0.27483	0.643094	0.619484	0.722787	0.119875	0.110528	0.103452	0.00111719	7.44796e-05	0.000707556	0.000186199	0.282315	0.291513	0.0792835	0.00253231	0.00353778	0.186199	0.35199	0.127286	0.00662868	0.0204074	0.00953339	0	0.000223439	0.000148959	0.000186199	0.271813	0.239117	0.194243	0.00201095	0.000819275	0.000335158	0.270659	0.444941	0.136856	0.00495289	0.0149332	0.00763416	0.000148959	0.000148959	0.000484117	0	0.127621	0.0509813
k__Bacteria;p__Proteobacteria;c__Gammaproteobacteria;o__Enterobacteriales;f__Enterobacteriaceae;g__Erwinia	0	0	0	0	0	0	0	0	0	7.44796e-05	0	0	0	0	0	0	0	0	0	0	0	0	0	0	0	0	0	0	0	0	0	0	0	0	0	0	0	0	0	0	0	0	0	0	0	0	0	0	0
k__Bacteria;p__Proteobacteria;c__Gammaproteobacteria;o__Enterobacteriales;f__Enterobacteriaceae;g__Escherichia	0.00115443	0.00100547	0.000409638	0.000111719	7.44796e-05	0.000409638	0.000521357	0.000819275	0.00119167	0.000335158	0.000260679	0	0	0	0	0	0.000372398	0.000186199	7.44796e-05	0	0	0.000111719	0.000484117	3.72398e-05	0	3.72398e-05	0	0	0	0	0	0	7.44796e-05	0.000111719	0	0	0	7.44796e-05	3.72398e-05	0	0	0	0	0	0	0	0	0	0
k__Bacteria;p__Proteobacteria;c__Gammaproteobacteria;o__Enterobacteriales;f__Enterobacteriaceae;g__Pantoea	3.72398e-05	3.72398e-05	0	0	0	0	0	0	0	0	0	0	0	0	0	0	0	0	0	0	0	0	0	0	0	0	0	0	0	0	0	0	0	3.72398e-05	0	0	0	3.72398e-05	7.44796e-05	0	0	0	0	0	0	0	0	0	0
k__Bacteria;p__Proteobacteria;c__Gammaproteobacteria;o__Enterobacteriales;f__Enterobacteriaceae;g__Serratia	7.44796e-05	0	0	0	0	0	0	0.000148959	3.72398e-05	0	0	0	0	0	0	0	0	0	0	0	0	0	0	0	0	0	0	0	0	0	0	0	0	0	0	0	0	3.72398e-05	3.72398e-05	0	0	0	0	0	0	0	0	0	0
k__Bacteria;p__Proteobacteria;c__Gammaproteobacteria;o__Enterobacteriales;f__Enterobacteriaceae;g__Xenorhabdus	0	0	0	0	0	0	0	7.44796e-05	0	0	0	0	0	0	0	0	0	0	0	0	0	0	0	0	0	0	0	0	0	0	0	0	0	0	0	0	0	0	0	0	0	0	0	0	0	0	0	0	0
k__Bacteria;p__Proteobacteria;c__Gammaproteobacteria;o__HOC36;f__;g__	0	0	0	0	0	0	0	0	0	0	0	0	0	3.72398e-05	0	0	0	0	0	3.72398e-05	3.72398e-05	0	0	0	0	0	0	0	0	0	0	0	0	0	0	0	0	0	0	0	0	0	0	0	0	0	0	0	0
k__Bacteria;p__Proteobacteria;c__Gammaproteobacteria;o__HTCC2188;f__HTCC2089;g__	0	0	0	0	0	3.72398e-05	0	0	0	0	0	0	0	0	0	0	0	0	0	3.72398e-05	0	0	0	0	0	0	0	0	0	0	0	0	0	0	0	0	0	0	0	0	3.72398e-05	0	0	0	0	0	0	0	0
k__Bacteria;p__Proteobacteria;c__Gammaproteobacteria;o__Legionellales;Other;Other	0	0	0	0	0	0	0	0	0	0	0	0	0	0	0	0	0	0	0	0	0	0	0	0	0	0	0	0	0	0	0	0	0	0	0	0	3.72398e-05	0	0	0	0	0	0	0	0	0	0	0	0
k__Bacteria;p__Proteobacteria;c__Gammaproteobacteria;o__Legionellales;f__;g__	0	0	0	0.000186199	0.000148959	0.000260679	0	0	0	0.000335158	0.000633076	7.44796e-05	0	7.44796e-05	0	0.000186199	0	0	0	0.000297918	0.000335158	0	0	0	0.000297918	0.000111719	0.000297918	0	0.000111719	0	0.000111719	0	0	0	0.000186199	0.000633076	0.000335158	0	0	0	0.000297918	0.000223439	0.000484117	0	0.000372398	0	0.000297918	0	0
k__Bacteria;p__Proteobacteria;c__Gammaproteobacteria;o__Legionellales;f__Coxiellaceae;Other	0	0	0	0	0	0	0	0	0	0	0	0	0	0	0	0	0	0	0	0	0	0	0	0	0	0	0	0	0	0	3.72398e-05	0	0	0	0	0	7.44796e-05	0	0	0	3.72398e-05	3.72398e-05	0	0	0	0	0	0	0
k__Bacteria;p__Proteobacteria;c__Gammaproteobacteria;o__Legionellales;f__Coxiellaceae;g__	0	0	0	0.000372398	0.000409638	0.000409638	0	0	0	0.000670316	0.000446877	0.000633076	0	0.000893755	0	0.000819275	0	0	0	0.00111719	0.000484117	0	0	0	0.000446877	0.000893755	0.000558597	0	0.000744796	0	0.000521357	0	0	0	0.000521357	0.000595837	0.000930995	0	0	0	0.000595837	0.000260679	0.000707556	0	0.000930995	0	0.000744796	0	0
k__Bacteria;p__Proteobacteria;c__Gammaproteobacteria;o__Legionellales;f__Coxiellaceae;g__Aquicella	0	0	0	0.000111719	0.000335158	0.000297918	0	0	0	0.000148959	0.000186199	0.000297918	0	0.000186199	0	0.000260679	0	0	0	0.000186199	7.44796e-05	0	0	0	0.000186199	0.000260679	0.000111719	0	0.000186199	0	0.000186199	0	0	0	0.000148959	0.000111719	0.000260679	0	0	0	7.44796e-05	0.000111719	7.44796e-05	0	3.72398e-05	0	0.000148959	0	0
k__Bacteria;p__Proteobacteria;c__Gammaproteobacteria;o__Legionellales;f__Legionellaceae;Other	0	0	0	0	3.72398e-05	0	0	0	0	0	3.72398e-05	0	0	7.44796e-05	0	7.44796e-05	0	0	0	0	0	0	0	0	0	3.72398e-05	3.72398e-05	0	0	0	0	0	0	0	0	0	0	0	0	0	3.72398e-05	0	3.72398e-05	0	0	0	7.44796e-05	0	0
k__Bacteria;p__Proteobacteria;c__Gammaproteobacteria;o__Legionellales;f__Legionellaceae;g__	0	0	0	0	0	0	0	0	0	0.000111719	0	7.44796e-05	0	0.000148959	0	0.000148959	0	0	0	7.44796e-05	0.000223439	0	0	0	0	0	0	0	0.000186199	0	3.72398e-05	0	0	0	0.000148959	0.000297918	0.000186199	0	0	0	3.72398e-05	0.000148959	3.72398e-05	0	0.000260679	0	7.44796e-05	0	0
k__Bacteria;p__Proteobacteria;c__Gammaproteobacteria;o__Legionellales;f__Legionellaceae;g__Legionella	0	0	0	0	3.72398e-05	3.72398e-05	0	0	0	0	0	7.44796e-05	0	0	0	0	0	0	0	3.72398e-05	7.44796e-05	0	0	0	3.72398e-05	0	0	0	0	0	3.72398e-05	0	0	0	3.72398e-05	7.44796e-05	0	0	0	0	3.72398e-05	0	0	0	3.72398e-05	0	3.72398e-05	0	0
k__Bacteria;p__Proteobacteria;c__Gammaproteobacteria;o__Pasteurellales;f__Pasteurellaceae;g__Aggregatibacter	0	0	0	0	0	0	0	0	3.72398e-05	0	0	0	0	0	0	0	0	0	0	0	0	0	0	0	0	0	0	0	0	0	0	0	0	0	0	0	0	0	0	0	0	0	0	0	0	0	0	0	0
k__Bacteria;p__Proteobacteria;c__Gammaproteobacteria;o__Pseudomonadales;f__Moraxellaceae;g__	0	0	0	0	0	0	0	0	0	0	0	0	0	0	0	0	0	0	0	0	0	0	3.72398e-05	0	0	0	0.000297918	0	0	0	0	0.000111719	0	0.000111719	0	0	7.44796e-05	0	7.44796e-05	0	0	0.000260679	3.72398e-05	0	0	0	0	0	0
k__Bacteria;p__Proteobacteria;c__Gammaproteobacteria;o__Pseudomonadales;f__Moraxellaceae;g__Acinetobacter	0	3.72398e-05	0.0269988	3.72398e-05	3.72398e-05	0	0.000148959	3.72398e-05	3.72398e-05	0	0	7.44796e-05	3.72398e-05	0	0	0	0.141884	0.0674785	0.0718728	0	3.72398e-05	0.015529	0.106171	0.0131456	0	0	0	0.0794697	3.72398e-05	3.72398e-05	3.72398e-05	0.11131	0.0407776	0.0704949	0.000521357	3.72398e-05	0	0.00670316	0.121774	0.00726176	3.72398e-05	0	0	0.0112837	0	0	0	0.0522474	0.0069266
k__Bacteria;p__Proteobacteria;c__Gammaproteobacteria;o__Pseudomonadales;f__Moraxellaceae;g__Perlucidibaca	0	0	0	0.000186199	0.000335158	7.44796e-05	0	0	0	0.000223439	0.000111719	0.000111719	0	0.000260679	0	0.000148959	0	0	0	0.000707556	0.00122891	0	0	0	0.000484117	0.00104271	0.00111719	0	0.000297918	0	0.000409638	0	0	0	0.000558597	0.000484117	0.000782036	0	0	0	0.000633076	0.00137787	0.000446877	0	0.000484117	0	0.000260679	0.00111719	0
k__Bacteria;p__Proteobacteria;c__Gammaproteobacteria;o__Pseudomonadales;f__Pseudomonadaceae;Other	0	0	0	0	0	0	0	0	0	0	0	0	0	0	0	0	0	0	0	0	0	0.000148959	0	7.44796e-05	0	0	0	0	0	0	0	0	0	0	0	0	0	0.000148959	0	0.000148959	0	0	0	0	0	0	0	0	0
k__Bacteria;p__Proteobacteria;c__Gammaproteobacteria;o__Pseudomonadales;f__Pseudomonadaceae;g__	0	0	0	0	0	0	0.000260679	0	3.72398e-05	0	0	0	3.72398e-05	0	0	0	0	0	0	0	0	0.00945891	0	0.00871411	0	0	0	0	0	0	0	0	0	0	0	0	0	0.00741072	0	0.00811827	0	0	0	0	0	0	0	0	0
k__Bacteria;p__Proteobacteria;c__Gammaproteobacteria;o__Pseudomonadales;f__Pseudomonadaceae;g__Pseudomonas	3.72398e-05	0	0	0	0	0	0.00811827	0	0.00141511	0	3.72398e-05	7.44796e-05	7.44796e-05	0.000148959	0	0	3.72398e-05	0	0	7.44796e-05	0	0.301456	0	0.278405	3.72398e-05	3.72398e-05	0	0	0	0	7.44796e-05	3.72398e-05	0	0	0	3.72398e-05	0	0.258034	0	0.305962	3.72398e-05	0	7.44796e-05	0.000148959	0	7.44796e-05	0.000148959	0	3.72398e-05
k__Bacteria;p__Proteobacteria;c__Gammaproteobacteria;o__Thiotrichales;f__Piscirickettsiaceae;g__	0	0	0	0.00119167	0.000819275	0.00137787	0	0	0	0.00189923	0.000707556	0.00100547	0	0.000782036	0.000335158	0.00100547	0	0	0	0.00163855	0.00156407	3.72398e-05	0	0	0.00122891	0.000670316	0.00104271	0	0.00204819	3.72398e-05	0.000930995	0	0	0	0.00268126	0.00148959	0.00163855	0	0	0	0.00111719	0.000782036	0.000856515	0	0.00145235	0	0.00104271	0	0
k__Bacteria;p__Proteobacteria;c__Gammaproteobacteria;o__Xanthomonadales;f__Sinobacteraceae;g__	0	0	0	0.00752244	0.00763416	0.00815551	3.72398e-05	0	0	0.00923547	0.00621904	0.00822999	0	0.0069266	0	0.00796931	7.44796e-05	0	0.000782036	0.0103527	0.0102782	0	0	0	0.00647972	0.0076714	0.00685212	0	0.00945891	0	0.00614456	0.00331434	0.00122891	0.00134063	0.0114326	0.00878859	0.00904927	0	0	0	0.00845343	0.00718728	0.00718728	0.00502737	0.00811827	0	0.00796931	0.00372398	0.00316538
k__Bacteria;p__Proteobacteria;c__Gammaproteobacteria;o__Xanthomonadales;f__Sinobacteraceae;g__Steroidobacter	0	0	0	0.00294194	0.00268126	0.00253231	0	0	0	0.0042081	0.00279298	0.00376122	3.72398e-05	0.00297918	0	0.0032771	0	0.000372398	0.000111719	0.00286746	0.0034633	0	0	0	0.00249507	0.00201095	0.00208543	0	0.00275574	3.72398e-05	0.00245783	0.00167579	0.00558597	0.000297918	0.00323986	0.00379846	0.00376122	0	0	0	0.00320262	0.00245783	0.00201095	0.000893755	0.0032771	0	0.00320262	0.00398466	0.00923547
k__Bacteria;p__Proteobacteria;c__Gammaproteobacteria;o__Xanthomonadales;f__Xanthomonadaceae;Other	0	0	0	0	3.72398e-05	7.44796e-05	0	0	0	0	0	0.000111719	0	0	0	0	0	0	0	3.72398e-05	0	0	0	0	3.72398e-05	7.44796e-05	0	0	0	0	7.44796e-05	3.72398e-05	7.44796e-05	0	0	3.72398e-05	0	0	0	0	0	0	0.000111719	0	0	0	0.000111719	0	0
k__Bacteria;p__Proteobacteria;c__Gammaproteobacteria;o__Xanthomonadales;f__Xanthomonadaceae;g__	0	0	0	0.0157152	0.0154173	0.0153056	0	0	0	0.0140394	0.014449	0.0147842	0	0.0173537	0	0.0160876	7.44796e-05	0.00573493	0.000744796	0.0189551	0.0169441	3.72398e-05	3.72398e-05	0	0.02361	0.0223066	0.0210777	0	0.0214501	7.44796e-05	0.0194764	0.00551149	0.00439429	0.0154173	0.0167951	0.0148214	0.0174655	0	0	0	0.0204446	0.0215246	0.0250251	0	0.0138532	0	0.0194764	0.00197371	0.00912375
k__Bacteria;p__Proteobacteria;c__Gammaproteobacteria;o__Xanthomonadales;f__Xanthomonadaceae;g__Dokdonella	0	0	0	0	0.000148959	3.72398e-05	0	0	0	0.000148959	0	0	0	0.000111719	0	7.44796e-05	0	0	0	0.000260679	3.72398e-05	0	0	0	0.000297918	0.000148959	0.000335158	0	0.000186199	0	7.44796e-05	0	0	0	7.44796e-05	7.44796e-05	0	0	0	0	0.000148959	0.000111719	3.72398e-05	0	0.000111719	0	0.000297918	0	0
k__Bacteria;p__Proteobacteria;c__Gammaproteobacteria;o__Xanthomonadales;f__Xanthomonadaceae;g__Luteimonas	0	0	0	0	0	0	0	0	0	0	0	0	0	0	0	3.72398e-05	0	0	0	0	0	0	0	0	0	0	0	0	3.72398e-05	0	0	0	0	0	0	0	0	0	0	0	0	0	0	0	0	0	0	0	0
k__Bacteria;p__Proteobacteria;c__Gammaproteobacteria;o__Xanthomonadales;f__Xanthomonadaceae;g__Lysobacter	0	0	0	0.00126615	0.00148959	0.00193647	0	0	0	0.00193647	0.000521357	0.00141511	0	0.00201095	0	0.000521357	0	0.000409638	0	0.00219715	0.00145235	0	0	0	0.00227163	0.00134063	0.00130339	0.000148959	0.00145235	0	0.00122891	0.0027185	0.0038357	0.00294194	0.00156407	0.000335158	0.00100547	7.44796e-05	3.72398e-05	0	0.00145235	0.00178751	0.00152683	0	0.00223439	0	0.00134063	0.00145235	3.72398e-05
k__Bacteria;p__Proteobacteria;c__Gammaproteobacteria;o__Xanthomonadales;f__Xanthomonadaceae;g__Pseudoxanthomonas	0	0	0	0.000111719	0.000186199	0.000111719	0	0	0	0.000148959	3.72398e-05	3.72398e-05	0	3.72398e-05	0	0	0	0	0	7.44796e-05	0	0	0	0	3.72398e-05	0	0	0	3.72398e-05	0	3.72398e-05	0	0	0	0.000148959	0.000111719	7.44796e-05	0	0	0	3.72398e-05	0.000111719	3.72398e-05	0	0.000148959	0	0.000148959	0	0
k__Bacteria;p__Proteobacteria;c__Gammaproteobacteria;o__Xanthomonadales;f__Xanthomonadaceae;g__Thermomonas	0	0	0	0	0	0	0	0	0	0	0	0	0	0	0	0.000111719	0	0	0	0	0	0	0	0	3.72398e-05	7.44796e-05	0	0	0	0	0	0	0	0	0	0	0	0	0	0	0	0	0	0	3.72398e-05	0	0	0	0
k__Bacteria;p__Proteobacteria;c__TA18;o__CV90;f__;g__	0	0	0	0.000223439	0	0	0	0	0	0.000111719	7.44796e-05	7.44796e-05	0	7.44796e-05	0	0.000223439	0	0	0	3.72398e-05	0.000111719	0	0	0	0.000111719	7.44796e-05	0.000148959	0	3.72398e-05	0	0.000111719	0	0	0	0.000148959	0.000260679	0.000148959	0	0	0	0.000111719	3.72398e-05	7.44796e-05	0	0.000186199	0	7.44796e-05	0	0
k__Bacteria;p__Proteobacteria;c__TA18;o__PHOS-HD29;f__;g__	0	0	0	0.000111719	0.000111719	0	0	0	0	0.000148959	7.44796e-05	7.44796e-05	0	0	0	7.44796e-05	0	0	0	0.000186199	0.000148959	0	0	0	7.44796e-05	7.44796e-05	0	0	7.44796e-05	0	0	0	0	0	0.000558597	0.000335158	0.000521357	0	0	0	0.000111719	0.000111719	7.44796e-05	0	0.000409638	0	3.72398e-05	0	0
k__Bacteria;p__SBR1093;c__;o__;f__;g__	0	0	0	0	0	0	0	0	0	0	0	0	0	3.72398e-05	0	0	0	0	0	0	0	0	0	0	0	0	0	0	0	0	0	0	0	0	0	3.72398e-05	0	0	0	0	0	0	0	0	0	0	0	0	0
k__Bacteria;p__SR1;c__;o__;f__;g__	0	0	0	0	0	0	0	0	0	0	0	0	0	0	0	0	0	0	0	0	0	0	0	0	0	0	0	0	0	0	0	0	0	0	3.72398e-05	0	0	0	0	0	0	0	0	0	0	0	0	0	0
k__Bacteria;p__Spirochaetes;c__Spirochaetes;o__Spirochaetales;f__Spirochaetaceae;g__Spirochaeta	0	0	0	0	0	0	0	0	0	0	0	3.72398e-05	0	0	0	0	0	0	0	0	0	0	0	0	0	0	0	0	0	0	0	0	0	0	0	0	0	0	0	0	0	0	0	0	0	0	0	0	0
k__Bacteria;p__Spirochaetes;c__Spirochaetes;o__Spirochaetales;f__Spirochaetaceae;g__Treponema	7.44796e-05	0	0	0	0	0	0	0	0	0	0	0	0	0	0	0	0	0	0	0	0	0	0	0	0	0	0	0	0	7.44796e-05	0	0	0	0	0	0	0	0	0	0	0	0	0	0	0	0	0	0.000111719	7.44796e-05
k__Bacteria;p__TM6;c__SBRH58;o__;f__;g__	0	0	0	0	0	0	0	0	0	0	0	0	0	0	0	0	0	0	0	0	0	0	0	0	0	0	0	0	0	0	0	0	0	0	0	0	0	0	0	0	0	0	0	0	0	0	0	0	0
k__Bacteria;p__TM6;c__SJA-4;o__;f__;g__	0	0	0	0.000633076	0.000558597	0.000633076	0	0	0	0.000558597	0.000446877	0.000744796	0	0.000335158	0	0.000633076	0	0	0	0.000484117	0.000558597	0	0	0	0.000633076	0.000782036	0.000372398	0	0.000558597	0	0.000335158	0	0	0	0.000595837	0.000670316	0.000595837	0	0	0	0.000223439	0.000297918	0.000484117	0	0.000968234	0	0.000707556	0	0
k__Bacteria;p__TM6;c__SJA-4;o__S1198;f__;g__	0	0	0	0	0	7.44796e-05	0	0	0	0	3.72398e-05	0	0	3.72398e-05	0	0	0	0	0	0	0	0	0	0	0	0	0	0	3.72398e-05	0	0	0	0	0	0	0	0	0	0	0	7.44796e-05	0	0	0	0	0	0	0	0
k__Bacteria;p__TM7;c__;o__;f__;g__	0	0	0	0	0	0	0	0	0	0	0	0	0	0	0	0	0	0	0	0	0	0	0	0	0	0	3.72398e-05	0	0	0	0	0	0	0	0	0	0	0	0	0	0	0	0	0	0	0	0	0	0
k__Bacteria;p__TM7;c__MJK10;o__;f__;g__	0	0	0	0	7.44796e-05	7.44796e-05	0	0	0	3.72398e-05	0	7.44796e-05	0	3.72398e-05	0	0	0	0	0	0	0	0	0	0	0	3.72398e-05	0	0	0	0	3.72398e-05	0	0	0	3.72398e-05	0	0	0	0	0	0	0	3.72398e-05	0	0.000111719	0	0	0	0
k__Bacteria;p__TM7;c__SC3;o__;f__;g__	0	0	0	0.000223439	0.000372398	0.000223439	0	0	0	0.000819275	0.000148959	0.000372398	0	0.000372398	0	0.000297918	0	0	0	0.000148959	0.000148959	0	0	0	0.000595837	0.000111719	0.000260679	0	0.000484117	0	0.000186199	3.72398e-05	0	0	0.000223439	0.000409638	7.44796e-05	0	0	0	0.000335158	0.000297918	0.000446877	0	0.000111719	0	0.000335158	0	0
k__Bacteria;p__TM7;c__TM7-1;o__;f__;g__	0	0	0	0	3.72398e-05	7.44796e-05	0	0	0	0.000111719	3.72398e-05	0	0	0	0	3.72398e-05	0	0	0	0	3.72398e-05	0	0	0	7.44796e-05	0.000111719	7.44796e-05	0	7.44796e-05	0	0	0	0	0	3.72398e-05	0.000186199	7.44796e-05	0	0	0	0	0	3.72398e-05	0	3.72398e-05	0	3.72398e-05	0	0
k__Bacteria;p__TM7;c__TM7-3;o__;f__;g__	0	0	0	0	0	0	0	0	0	0	0	0	0	0	0	0	0	0	0	0	0	0	0	0	0	0	0	0	0	0	0	0	0	0	0	0	3.72398e-05	0	0	0	0	0	0	0	0	0	0	0	0
k__Bacteria;p__TM7;c__TM7-3;o__I025;f__;g__	0	0	0	0	0	0	0	0	0	0	0	0	0	0	0	0	0	0	0	3.72398e-05	0	0	0	0	0	0	0	0	0	0	0	0	0	0	0	0	0.000111719	0	0	0	0	3.72398e-05	0	0	0	0	0	0	0
k__Bacteria;p__Tenericutes;c__Mollicutes;o__;f__;g__	0	0	0	0	0	0	0	0	0	3.72398e-05	3.72398e-05	0	0	0	0	0	0	0	0	0	0	0	0	0	0	0	0	0	0	0	0	0	0	0	0	0	0	0	0	0	0	0	0	0	0	0	0	0	0
k__Bacteria;p__Tenericutes;c__Mollicutes;o__Anaeroplasmatales;f__Anaeroplasmataceae;g__Anaeroplasma	0	0	0	0	0	0	0	0	0	7.44796e-05	0	0	0	0	0	0	0	0	0	0	0	0	0	0	0	0	0	0	0	0	0	0	0	0	0	0	0	0	0	0	0	3.72398e-05	0	0	0	0	0	3.72398e-05	7.44796e-05
k__Bacteria;p__Tenericutes;c__Mollicutes;o__Anaeroplasmatales;f__Anaeroplasmataceae;g__Asteroleplasma	0	0	0	0.000111719	0.000148959	0	0	0	0	0	0	7.44796e-05	0	3.72398e-05	0	0	0	0	0	0	0	0	0	0	3.72398e-05	0	0.000148959	0	0	0	7.44796e-05	0	0	0	0	0.000111719	0	0	0	0	0	3.72398e-05	3.72398e-05	0	0	0	0	0	0
k__Bacteria;p__Tenericutes;c__Mollicutes;o__Entomoplasmatales;f__Entomoplasmataceae;g__Entomoplasma	0	0	0	0	0	0	0	0	0	0	0	0	0	0	0	0	0	0	0	0	0	0	0	0	0	0	0	0	0	0	0	0	0	0	0	0	0	0	0	0	0	0	0	0	0	0	0	0	0
k__Bacteria;p__Tenericutes;c__Mollicutes;o__RF39;f__;g__	0	0	0	0	0	0	0	0	0	0	0	0	0	0	0	0	0	0	0	0	0	0	0	0	0	0	0	0	0	0	0	0	0	0	0	0	0	0	0	0	0	0	0	0	0	0	0	0	0
k__Bacteria;p__Verrucomicrobia;Other;Other;Other;Other	0	0	0	0	0	0	0	0	0	0	0	0	0	0	0	0	0	0	0	0	0	0	0	0	0	0	0	0	3.72398e-05	0	0	0	0	0	0.000186199	0.000148959	0.000148959	0	0	0	0	0	0	0	0.000148959	0	0	0	0
k__Bacteria;p__Verrucomicrobia;c__;o__;f__;g__	0	0	0	0	3.72398e-05	3.72398e-05	0	0	0	0	3.72398e-05	0	0	0	0	3.72398e-05	0	0	0	0	0	0	0	0	0	0.000111719	0	0	0	0	0	0	0	0	0	3.72398e-05	0	0	0	0	0	0	3.72398e-05	0	0	0	3.72398e-05	0	0
k__Bacteria;p__Verrucomicrobia;c__Opitutae;o__;f__;g__	0	0	0	0.000111719	0	0	0	0	0	7.44796e-05	3.72398e-05	0	0	0	0	0	0	0	0	0	0	0	0	0	3.72398e-05	3.72398e-05	0	0	0	0	0	0	0	0	0	3.72398e-05	7.44796e-05	0	0	0	0	0	7.44796e-05	0	0	0	0	0	0
k__Bacteria;p__Verrucomicrobia;c__Opitutae;o__Opitutales;f__Opitutaceae;g__	0	0	0	0	3.72398e-05	0	0	0	0	0	0	0	0	0	0	0.000111719	0	0	0	0	7.44796e-05	0	0	0	0	0	0	0	3.72398e-05	0	0	0	0	0	3.72398e-05	3.72398e-05	3.72398e-05	0	0	0	3.72398e-05	0	0	0	7.44796e-05	0	0	0	0
k__Bacteria;p__Verrucomicrobia;c__Opitutae;o__Opitutales;f__Opitutaceae;g__Opitutus	0	0	0	0.000260679	0.000186199	0.000186199	0	0	0	0.000260679	0.000148959	0.000111719	0	0.000148959	0	0.000223439	0	0	0	0.000521357	0.000856515	0	0	0	0.000111719	0.000186199	0.000186199	0	0.000633076	0	0.000372398	0	0	0	0.000856515	0.000707556	0.000633076	0	0	0	0.000260679	0.000297918	0.000148959	0	0.000335158	0	0.000297918	0	0
k__Bacteria;p__Verrucomicrobia;c__Opitutae;o__[Cerasicoccales];f__[Cerasicoccaceae];g__	0	0	0	0.000148959	3.72398e-05	0	0	0	0	0	0	0	0	0	0	7.44796e-05	0	0	0	3.72398e-05	7.44796e-05	0	0	0	7.44796e-05	0	3.72398e-05	0	0	0	3.72398e-05	0	0	0	0	3.72398e-05	0	0	0	0	0	0	3.72398e-05	0	3.72398e-05	0	0	0	0
k__Bacteria;p__Verrucomicrobia;c__Verruco-5;o__LD1-PB3;f__;g__	0	0	0	0	0	0	0	0	0	0	0	0	0	3.72398e-05	0	0	0	0	0	0	3.72398e-05	0	0	0	0	0	0	0	0	0	0	0	0	0	0	0	0	0	0	0	0	0	0	0	0	0	0	0	0
k__Bacteria;p__Verrucomicrobia;c__Verruco-5;o__WCHB1-41;f__RFP12;g__	0	0	0	0	0	0	0	0	0	0	0	0	0	0	0	0	0	0	0	0	0	0	0	0	0	0	0	0	0	0	0	0	0	0	0	0	0	0	0	0	0	0	0	0	0	0	0	0	0
k__Bacteria;p__Verrucomicrobia;c__Verrucomicrobiae;o__Verrucomicrobiales;f__Verrucomicrobiaceae;g__	0	0	0	0.000782036	0.00115443	0.000558597	0	0	0	0.000893755	0.000707556	0.000819275	0	0.000893755	0	0.000595837	0	0	0	0.00152683	0.00134063	0	0	0	0.000782036	0.000744796	0.000968234	0	0.00148959	3.72398e-05	0.000782036	0	0	0	0.00208543	0.00294194	0.00215991	0	0	0	0.00122891	0.000819275	0.00111719	0	0.00178751	0	0.000893755	0	0
k__Bacteria;p__Verrucomicrobia;c__Verrucomicrobiae;o__Verrucomicrobiales;f__Verrucomicrobiaceae;g__Luteolibacter	0	0	0	0	0	0	0	0	0	0	0	3.72398e-05	0	0	0	0	0	0	0	0	0	0	0	0	7.44796e-05	0	0.000111719	0	0	0	0	0	0	0	0.000111719	3.72398e-05	0	0	0	0	0	0	0	0	0	0	0	0	0
k__Bacteria;p__Verrucomicrobia;c__Verrucomicrobiae;o__Verrucomicrobiales;f__Verrucomicrobiaceae;g__Prosthecobacter	0	0	0	3.72398e-05	0	0	0	0	0	0	0	0	0	0	0	0	0	0	0	0	0	0	0	0	0	0	0	0	3.72398e-05	0	0	0	0	0	0.000111719	0	0	0	0	0	0	0	0	0	0	0	0	0	0
k__Bacteria;p__Verrucomicrobia;c__[Methylacidiphilae];o__Methylacidiphilales;f__;g__	0	0	0	0	0	0	0	0	0	0.000111719	0	7.44796e-05	0	0	0	0	0	0	0	7.44796e-05	0	0	0	0	0	7.44796e-05	0	0	0	0	0	0	0	0	3.72398e-05	0.000186199	0	0	0	0	0	0.000148959	7.44796e-05	0	3.72398e-05	0	0	0	0
k__Bacteria;p__Verrucomicrobia;c__[Methylacidiphilae];o__Methylacidiphilales;f__LD19;g__	0	0	0	0	7.44796e-05	0	0	0	0	0	0	0	0	0	0	0	0	0	0	0	0	0	0	0	0	0	0	0	0	0	0	0	0	0	0	0	0	0	0	0	0	0	0	0	0	0	0	0	0
k__Bacteria;p__Verrucomicrobia;c__[Methylacidiphilae];o__S-BQ2-57;f__;g__	0	0	0	0.000297918	3.72398e-05	3.72398e-05	0	0	0	3.72398e-05	3.72398e-05	7.44796e-05	0	0.000111719	0	3.72398e-05	0	0	0	0.000223439	0.000186199	0	0	0	7.44796e-05	0.000297918	0.000223439	0	0.000633076	0	0	0	0	0	0.000558597	0.000633076	0.000856515	0	0	0	0.000148959	3.72398e-05	7.44796e-05	0	0.000558597	0	7.44796e-05	0	0
k__Bacteria;p__Verrucomicrobia;c__[Pedosphaerae];o__[Pedosphaerales];Other;Other	0	0	0	0	0	0	0	0	0	0	3.72398e-05	0	0	0	0	0	0	0	0	7.44796e-05	0	0	0	0	7.44796e-05	0	0	0	7.44796e-05	0	0	0	0	0	7.44796e-05	3.72398e-05	0.000111719	0	0	0	0	7.44796e-05	0	0	3.72398e-05	0	3.72398e-05	0	0
k__Bacteria;p__Verrucomicrobia;c__[Pedosphaerae];o__[Pedosphaerales];f__;g__	0	0	0	0.00186199	0.00215991	0.00193647	0	0	0	0.00182475	0.00193647	0.00156407	0	0.00230887	0	0.0030909	0	0	0	0.00268126	0.00242059	0	0	0	0.00242059	0.00189923	0.00197371	0	0.00320262	0	0.00208543	0	0.00148959	0	0.00409638	0.0038357	0.00305366	0	0	0	0.0029047	0.00256955	0.00260679	0	0.0029047	0	0.00253231	0	0.00793207
k__Bacteria;p__Verrucomicrobia;c__[Pedosphaerae];o__[Pedosphaerales];f__Ellin515;g__	0	0	0	0.000148959	0.000223439	0.000223439	0	0	0	0.000484117	0.000148959	0.000260679	0	0.000186199	0	0.000670316	0	0	0	0.000372398	0.000186199	0	0	0	0.000409638	0.000186199	0.000335158	0	0.000409638	0	0.000260679	0	0	0	0.000521357	0.000260679	0.000186199	0	0	0	0.000223439	0.000223439	0.000297918	0	0.000372398	0	0.000223439	0	0
k__Bacteria;p__Verrucomicrobia;c__[Pedosphaerae];o__[Pedosphaerales];f__Ellin517;g__	0	0	0	0.000633076	0.000595837	0.000707556	0	0	0	0.00111719	0.000633076	0.000744796	0	0.000595837	0	0.000893755	0	0	0	0.00141511	0.00115443	0	0	0	0.000930995	0.000595837	0.00115443	0	0.00238335	0	0.000893755	0	0	0	0.00234611	0.00141511	0.00130339	0	0	0	0.000930995	0.000782036	0.000744796	0	0.00107995	0	0.000633076	0	0
k__Bacteria;p__Verrucomicrobia;c__[Pedosphaerae];o__[Pedosphaerales];f__OPB35;g__	0	0	0	0.000819275	0.000670316	0.000558597	0	0	0	0.000707556	0.000633076	0.000633076	0	0.000856515	0	0.000595837	0	0	0	0.00137787	0.00134063	0	0	0	0.000893755	0.00107995	0.000670316	0	0.00152683	0	0.000744796	0	0	0	0.00178751	0.00100547	0.000558597	0	0	0	0.000521357	0.000744796	0.000521357	0	0.00148959	0	0.000409638	0	0
k__Bacteria;p__Verrucomicrobia;c__[Pedosphaerae];o__[Pedosphaerales];f__R4-41B;g__	0	0	0	0.000148959	3.72398e-05	3.72398e-05	0	0	0	0	3.72398e-05	3.72398e-05	0	0	0	0	0	0	0	7.44796e-05	3.72398e-05	0	0	0	7.44796e-05	0.000148959	7.44796e-05	0	0.000223439	0	7.44796e-05	0	0	0	0.000186199	0	0.000260679	0	0	0	3.72398e-05	0.000297918	7.44796e-05	0	3.72398e-05	0	0.000186199	0	0
k__Bacteria;p__Verrucomicrobia;c__[Pedosphaerae];o__[Pedosphaerales];f__[Pedosphaeraceae];Other	0	0	0	0	0	0	0	0	0	0	3.72398e-05	0	0	3.72398e-05	0	0	0	0	0	0	0	0	0	0	0	0	0	0	0	0	3.72398e-05	0	0	0	3.72398e-05	0	3.72398e-05	0	0	0	0	0	0	0	0.000111719	0	3.72398e-05	0	0
k__Bacteria;p__Verrucomicrobia;c__[Pedosphaerae];o__[Pedosphaerales];f__[Pedosphaeraceae];g__	0	0	0	3.72398e-05	0	0	0	0	0	0	0	0	0	0	0	0	0	0	0	3.72398e-05	3.72398e-05	0	0	0	3.72398e-05	0	0	0	0	0	0	0	0	0	0	3.72398e-05	0	0	0	0	0	0	0	0	0	0	0	0	0
k__Bacteria;p__Verrucomicrobia;c__[Pedosphaerae];o__[Pedosphaerales];f__[Pedosphaeraceae];g__Pedosphaera	0	0	0	7.44796e-05	7.44796e-05	0.000148959	0	0	0	0.00152683	0.000111719	0.000186199	0	0.000186199	0	7.44796e-05	0	0	0	3.72398e-05	7.44796e-05	0	0	0	7.44796e-05	0.000111719	3.72398e-05	0	7.44796e-05	0	0.000223439	0	0	0	0.000186199	7.44796e-05	0.000186199	0	0	0	0	7.44796e-05	0.000111719	0	0.000186199	0	0.000111719	0.000148959	0
k__Bacteria;p__Verrucomicrobia;c__[Pedosphaerae];o__[Pedosphaerales];f__auto67_4W;g__	0	0	0	0.000148959	0.000111719	7.44796e-05	0	0	0	0.000186199	0.000260679	7.44796e-05	0	3.72398e-05	0	0.000111719	0	0	0	3.72398e-05	0	0	0	0	0.000111719	0.000148959	0.000409638	0	0.000223439	0	0.000186199	0	0	0	0.000111719	0.000335158	0.000223439	0	0	0	0.000223439	3.72398e-05	7.44796e-05	0	7.44796e-05	0	0.000111719	0	0
k__Bacteria;p__Verrucomicrobia;c__[Spartobacteria];o__[Chthoniobacterales];f__[Chthoniobacteraceae];Other	0	0	0	0	3.72398e-05	0	0	0	0	3.72398e-05	0	0	0	7.44796e-05	0	0	0	0	0	0	0	0	0	0	3.72398e-05	7.44796e-05	3.72398e-05	0	3.72398e-05	0	0	0	0	0	3.72398e-05	0	7.44796e-05	0	0	0	0	3.72398e-05	3.72398e-05	0	0	0	0.000186199	0	0
k__Bacteria;p__Verrucomicrobia;c__[Spartobacteria];o__[Chthoniobacterales];f__[Chthoniobacteraceae];g__	0	0	0	0.00361226	0.00376122	0.00405914	0	0	0	0.0038357	0.00428258	0.00439429	0	0.00391018	0	0.00405914	0	0.000968234	7.44796e-05	0.00476669	0.00353778	0	0	0	0.00394742	0.00558597	0.00461773	0	0.00431982	0	0.00480393	0.0144863	0.0547797	0.0553011	0.00484117	0.00469221	0.00338882	0	0	0	0.00394742	0.00376122	0.00517633	0.0317283	0.00394742	0	0.00350054	0.217294	0.241314
k__Bacteria;p__Verrucomicrobia;c__[Spartobacteria];o__[Chthoniobacterales];f__[Chthoniobacteraceae];g__Candidatus Xiphinematobacter	0	0	0	0.000744796	0.000446877	0.000223439	0	0	0	0.000186199	0.000297918	0.000186199	0	0.000335158	0	0.000335158	0	0	0	0.000148959	0.000223439	0	0	0	0.000409638	0.000409638	0.000484117	0	0.000186199	0	0.000223439	0	0	0	0.000186199	7.44796e-05	0.000558597	0	0	0	0.000186199	0.000484117	0.000409638	0	0.000372398	0	0.000595837	0	0
k__Bacteria;p__Verrucomicrobia;c__[Spartobacteria];o__[Chthoniobacterales];f__[Chthoniobacteraceae];g__Chthoniobacter	0	0	0	3.72398e-05	0.000297918	0.000335158	0	0	0	3.72398e-05	0.000186199	0.000335158	0	0.000223439	0	0	0	0	0	0.000409638	0.000595837	0	0	0	0.000297918	0.000148959	0.000111719	0	0.000223439	0	0.000111719	0	0	0	0.000297918	0.000558597	0.000595837	0	0	0	0.000297918	7.44796e-05	0.000148959	0	0.000521357	0	0.000186199	0	0
k__Bacteria;p__Verrucomicrobia;c__[Spartobacteria];o__[Chthoniobacterales];f__[Chthoniobacteraceae];g__DA101	0	7.44796e-05	0	0.0113209	0.0125498	0.00800655	0	0	0	0.00904927	0.00986854	0.0110975	0	0.0101665	7.44796e-05	0.00841619	0	0	0	0.0113209	0.0102037	0	0	0	0.0120657	0.0117305	0.0111719	0	0.00882583	0	0.0103154	0	0	0	0.00960787	0.0122147	0.0106506	0	0	0	0.00949615	0.011023	0.013667	0	0.0102782	0	0.0111719	0	0
k__Bacteria;p__Verrucomicrobia;c__[Spartobacteria];o__[Chthoniobacterales];f__[Chthoniobacteraceae];g__Ellin506	0	0	0	0	3.72398e-05	0	0	0	0	0	0	3.72398e-05	0	0	0	0	0	0	0	0	0	0	0	0	0	0	0	0	3.72398e-05	0	0	0	0	0	0	3.72398e-05	0	0	0	0	0	0	0	0	3.72398e-05	0	0	0	0
k__Bacteria;p__Verrucomicrobia;c__[Spartobacteria];o__[Chthoniobacterales];f__[Chthoniobacteraceae];g__OR-59	0	0	0	0.000297918	0.000335158	0.000186199	0	0	0	0.000446877	0.000260679	0.000186199	0	0.000595837	0	0.000186199	0	0	0	0.000744796	0.000558597	0	0	0	0.000521357	0.000223439	0.000260679	0	0.000446877	0	0.000111719	0	0	0	0.000297918	0.000484117	0.000484117	0	0	0	0.000521357	0.000446877	0.000409638	0	0.000260679	0	0.000297918	0	0
k__Bacteria;p__Verrucomicrobia;c__[Spartobacteria];o__[Chthoniobacterales];f__[Chthoniobacteraceae];g__heteroC45_4W	0	0	0	0.000186199	3.72398e-05	0.000223439	0	0	0	7.44796e-05	0.000297918	3.72398e-05	0	0	0	0.000335158	0	0	0	0.000186199	7.44796e-05	0	0	0	0.000111719	0.000148959	0.000111719	0	7.44796e-05	0	0.000186199	0	0	0	0.000186199	0.000111719	3.72398e-05	0	0	0	0.000111719	0.000111719	0.000111719	0	0.000111719	0	0.000335158	0	0
k__Bacteria;p__WPS-2;c__;o__;f__;g__	0	0	0	0.000372398	0.000111719	7.44796e-05	0	0	0	0.000111719	7.44796e-05	0.000111719	0	0.000148959	0	3.72398e-05	0	0	0	3.72398e-05	0.000186199	0	0	0	3.72398e-05	0	3.72398e-05	0	0.000148959	0	0.000148959	0	0	0	0.000372398	0.000223439	0.000186199	0	0	0	0.000186199	0.000111719	0.000148959	0	7.44796e-05	0	7.44796e-05	0	0
k__Bacteria;p__WS2;c__Kazan-3B-09;o__;f__;g__	0	0	0	0	0	0	0	0	0	0	0	0	0	0	0	3.72398e-05	0	0	0	0	0	0	0	0	0	0	0	0	0	0	0	0	0	0	0	0	0	0	0	0	0	0	0	0	0	0	0	0	0
k__Bacteria;p__WS2;c__SHA-109;o__;f__;g__	0	0	0	7.44796e-05	0.000148959	7.44796e-05	0	0	0	0.000148959	0.000148959	0.000223439	0	0.000297918	0	0.000260679	0	0	0	0.000223439	0.000446877	0	0	0	0.000111719	0.000148959	7.44796e-05	0	0.000335158	0	0.000111719	0	0	0	0.000968234	0.000595837	0.000819275	0	0	0	0.000260679	0.000111719	0.000223439	0	0.000633076	0	0.000372398	0	0
k__Bacteria;p__WS3;c__PRR-12;o__;f__;g__	0	0	0	0	0	0	0	0	0	0	0	3.72398e-05	0	7.44796e-05	0	3.72398e-05	0	0	0	0	0.000186199	0	0	0	0	7.44796e-05	0	0	7.44796e-05	0	7.44796e-05	0	0	0	7.44796e-05	0.000186199	7.44796e-05	0	0	0	0.000148959	3.72398e-05	7.44796e-05	0	0	0	0	0	0
k__Bacteria;p__WS3;c__PRR-12;o__LD1-PA13;f__;g__	0	0	0	7.44796e-05	0.000111719	7.44796e-05	0	0	0	0.000148959	3.72398e-05	0.000186199	0	0.000223439	0	0.000148959	0	0	0	0.000148959	0.000484117	0	0	0	0.000148959	0.000111719	0.000111719	0	0	0	7.44796e-05	0	0	0	0.000260679	0.000260679	0.000297918	0	0	0	0.000186199	0	0.000111719	0	0.000148959	0	0.000111719	0	0
k__Bacteria;p__WS3;c__PRR-12;o__Sediment-1;f__;g__	0	0	0	7.44796e-05	7.44796e-05	0.000111719	0	0	0	0.000148959	7.44796e-05	0.000111719	0	0.000111719	0	0.000446877	0	0	0	0.000186199	0.000148959	0	0	0	0.000111719	0.000223439	0.000148959	0	0.000372398	0	3.72398e-05	0	0	0	0.000335158	0.000260679	0.000186199	0	0	0	0.000111719	0.000297918	3.72398e-05	0	0.000297918	0	0.000335158	0	0
k__Bacteria;p__WS3;c__PRR-12;o__Sediment-1;f__PRR-10;g__	0	0	0	0.000446877	0.000595837	0.000372398	0	0	0	0.000484117	0.000633076	0.000372398	0	0.000446877	0	0.000521357	0	0	0	0.000409638	0.000670316	0	0	0	0.000893755	0.000484117	0.000260679	0	0.000782036	0	0.000335158	0	0	0	0.000335158	0.000633076	0.000521357	0	0	0	0.000372398	0.000446877	0.000633076	0	0.000409638	0	0.000484117	0	0
k__Bacteria;p__WS3;c__PRR-12;o__wb1_H11;f__;g__	0	0	0	0.000111719	3.72398e-05	7.44796e-05	0	0	0	0	0	0	0	0	0	0	0	0	0	3.72398e-05	0	0	0	0	3.72398e-05	0	3.72398e-05	0	0	0	3.72398e-05	0	0	0	3.72398e-05	3.72398e-05	0	0	0	0	0	3.72398e-05	0	0	3.72398e-05	0	0	0	0
k__Bacteria;p__[Thermi];c__Deinococci;o__Deinococcales;f__Deinococcaceae;g__CM44	0	0	0	3.72398e-05	0	0	0	0	0	0	0	3.72398e-05	0	3.72398e-05	0	3.72398e-05	0	0	0	0	0	0	0	0	0	0	0	0	0	0	0	0	0	0	0	0	0	0	0	0	0	0.000111719	0	0	0	0	0	0	0
k__Bacteria;p__[Thermi];c__Deinococci;o__Deinococcales;f__Deinococcaceae;g__Deinococcus	0	0	0	0	3.72398e-05	3.72398e-05	0	0	0	0	0	3.72398e-05	0	0	0	0	0	0	0	0	0	0	0	0	0	0.000111719	0	0	0	0	0	0	0	0	0	0	0	0	0	0	0	3.72398e-05	0	0	0	0	0	0	0
k__Bacteria;p__[Thermi];c__Deinococci;o__Deinococcales;f__Deinococcaceae;g__R18-435	0	0	0	0	0	0	0	0	0	0	0	0	0	0	0	3.72398e-05	0	0	0	7.44796e-05	0	0	0	0	0	0	0	0	3.72398e-05	0	3.72398e-05	0	0	0	0	0	0	0	0	0	7.44796e-05	0	0	0	0	0	0	0	0
k__Bacteria;p__[Thermi];c__Deinococci;o__Deinococcales;f__Trueperaceae;g__	0	0	0	0.000856515	0.000446877	0.000707556	0	0	0	0.000744796	0.000707556	0.000707556	0	0.000633076	0	0.000297918	0	0	0	0.000633076	0.000521357	0	0	0	0.000819275	0.000484117	0.000595837	0	0.000558597	0	0.000707556	0	0	0	0.000558597	0.00107995	0.000372398	0	0	0	0.000633076	0.000558597	0.000707556	0	0.000409638	0	0.000670316	0	0
k__Bacteria;p__[Thermi];c__Deinococci;o__Deinococcales;f__Trueperaceae;g__Truepera	0	0	0	3.72398e-05	3.72398e-05	0	0	0	0	0	0	3.72398e-05	0	0	0	3.72398e-05	0	0	0	0	0.000148959	0	0	0	0.000111719	0.000111719	7.44796e-05	0	0	0	7.44796e-05	0	0	0	3.72398e-05	7.44796e-05	0	0	0	0	0.000111719	0	7.44796e-05	0	3.72398e-05	0	3.72398e-05	0	3.72398e-05
k__Bacteria;p__[Thermi];c__Deinococci;o__Thermales;f__Thermaceae;g__Meiothermus	0	0	0	0.000186199	0.000260679	3.72398e-05	0	0	0	3.72398e-05	0.000111719	7.44796e-05	0	0.000148959	0	0	0	0	0	0.000297918	0.000297918	0	0	0	0.000335158	0.000260679	0.000148959	0	0.000186199	0	0.000223439	0	0	0	0.000186199	0.000186199	0.000111719	0	0	0	0.000148959	0.000111719	0.000111719	0	0.000148959	0	0.000186199	0	0
[truncated: 14 more columns]
